# Supplementary material for: Structural analysis of lanthanide–DOTAM coordination complexes and use of machine learning to rationally design materials with molecular recognition for selective rare earth recovery
Source: Chem Sci. 2026 Jul 15. Online ahead of print. doi: 10.1039/d6sc03531k (PMC13418661; doi:10.1039/d6sc03531k)
Supplement: SC-OLF-D6SC03531K-s002 [file SC-OLF-D6SC03531K-s002.cif]

# Supplementary Information (SI) for Chemical Science.
# This journal is © The Royal Society of Chemistry 2026

####################################################################### 
# 
# This file contains crystal structure data downloaded from the 
# Cambridge Structural Database (CSD) hosted by the Cambridge 
# Crystallographic Data Centre (CCDC).
# 
# Full information about CCDC data access policies and citation 
# guidelines are available at http://www.ccdc.cam.ac.uk/access/V1 
# 
# Audit and citation data items may have been added by the CCDC. 
# Please retain this information to preserve the provenance of 
# this file and to allow appropriate attribution of the data. 
# 
#######################################################################

data_nms24_29_cedotamdma_a
_database_code_depnum_ccdc_archive 'CCDC 2523241'
loop_
_audit_author_name
_audit_author_address
'Nicole Shapiro'
;University of Iowa
United States of America
;
_audit_update_record             
;
2026-01-15 deposited with the CCDC.	2026-07-15 downloaded from the CCDC.
;
_audit_creation_date             2025-09-03
_audit_creation_method           
;
Olex2 1.5
(compiled 2022.04.07 svn.rca3783a0 for OlexSys, GUI svn.r6498)
;
_shelx_SHELXL_version_number     2016/4
_chemical_name_common            ?
_chemical_name_systematic        ?
_chemical_formula_moiety         'C16 H34 Ce N8 O5, 3(N O3), 2(H2 O)'
_chemical_formula_sum            'C16 H38 Ce N11 O16'
_chemical_formula_weight         780.69
_chemical_melting_point          ?
loop_
_atom_type_symbol
_atom_type_description
_atom_type_scat_dispersion_real
_atom_type_scat_dispersion_imag
_atom_type_scat_source
C C 0.0033 0.0016 'International Tables Vol C Tables 4.2.6.8 and 6.1.1.4'
H H 0.0000 0.0000 'International Tables Vol C Tables 4.2.6.8 and 6.1.1.4'
Ce Ce -0.2486 2.6331 'International Tables Vol C Tables 4.2.6.8 and 6.1.1.4'
N N 0.0061 0.0033 'International Tables Vol C Tables 4.2.6.8 and 6.1.1.4'
O O 0.0106 0.0060 'International Tables Vol C Tables 4.2.6.8 and 6.1.1.4'

_shelx_space_group_comment       
;
The symmetry employed for this shelxl refinement is uniquely defined
by the following loop, which should always be used as a source of
symmetry information in preference to the above space-group names.
They are only intended as comments.
;
_space_group_crystal_system      monoclinic
_space_group_IT_number           14
_space_group_name_H-M_alt        'P 1 21/n 1'
_space_group_name_Hall           '-P 2yn'
loop_
_space_group_symop_operation_xyz
'x, y, z'
'-x+1/2, y+1/2, -z+1/2'
'-x, -y, -z'
'x-1/2, -y-1/2, z-1/2'

_cell_length_a                   10.6385(2)
_cell_length_b                   23.5292(5)
_cell_length_c                   12.0379(3)
_cell_angle_alpha                90
_cell_angle_beta                 103.3680(10)
_cell_angle_gamma                90
_cell_volume                     2931.63(11)
_cell_formula_units_Z            4
_cell_measurement_reflns_used    9879
_cell_measurement_temperature    100
_cell_measurement_theta_max      25.35
_cell_measurement_theta_min      2.45
_shelx_estimated_absorpt_T_max   0.984
_shelx_estimated_absorpt_T_min   0.922
_exptl_absorpt_coefficient_mu    1.643
_exptl_absorpt_correction_T_max  0.7452
_exptl_absorpt_correction_T_min  0.6937
_exptl_absorpt_correction_type   none
_exptl_absorpt_process_details   
;
SADABS-2016/2 (Bruker,2016/2) was used for absorption correction.
wR2(int) was 0.0914 before and 0.0530 after correction.
The Ratio of minimum to maximum transmission is 0.9309.
The \l/2 correction factor is Not present.
;
_exptl_absorpt_special_details   ?
_exptl_crystal_colour            'clear colourless'
_exptl_crystal_colour_lustre     clear
_exptl_crystal_colour_primary    colourless
_exptl_crystal_density_diffrn    1.769
_exptl_crystal_density_meas      ?
_exptl_crystal_density_method    ?
_exptl_crystal_description       block
_exptl_crystal_F_000             1588
_exptl_crystal_recrystallization_method 'Fast evaporation'
_exptl_crystal_size_max          0.05
_exptl_crystal_size_mid          0.03
_exptl_crystal_size_min          0.01
_exptl_transmission_factor_max   ?
_exptl_transmission_factor_min   ?
_diffrn_reflns_av_R_equivalents  0.0407
_diffrn_reflns_av_unetI/netI     0.0160
_diffrn_reflns_Laue_measured_fraction_full 0.999
_diffrn_reflns_Laue_measured_fraction_max 0.999
_diffrn_reflns_limit_h_max       12
_diffrn_reflns_limit_h_min       -12
_diffrn_reflns_limit_k_max       28
_diffrn_reflns_limit_k_min       -28
_diffrn_reflns_limit_l_max       14
_diffrn_reflns_limit_l_min       -14
_diffrn_reflns_number            76192
_diffrn_reflns_point_group_measured_fraction_full 0.999
_diffrn_reflns_point_group_measured_fraction_max 0.999
_diffrn_reflns_theta_full        25.242
_diffrn_reflns_theta_max         25.354
_diffrn_reflns_theta_min         1.942
_diffrn_ambient_temperature      100
_diffrn_detector_area_resol_mean ?
_diffrn_measured_fraction_theta_full 0.999
_diffrn_measured_fraction_theta_max 0.999
_diffrn_measurement_device_type  'Bruker APEX-II CCD'
_diffrn_measurement_method       '\f and \w scans'
_diffrn_radiation_type           MoK\a
_diffrn_radiation_wavelength     0.71073
_diffrn_source                   ?
_diffrn_source_current           1.0
_diffrn_source_power             0.05
_diffrn_source_voltage           50.0
_diffrn_standards_number         0
_reflns_Friedel_coverage         0.000
_reflns_Friedel_fraction_full    .
_reflns_Friedel_fraction_max     .
_reflns_number_gt                4912
_reflns_number_total             5370
_reflns_special_details          
;
 Reflections were merged by SHELXL according to the crystal
 class for the calculation of statistics and refinement.
 
 _reflns_Friedel_fraction is defined as the number of unique
 Friedel pairs measured divided by the number that would be
 possible theoretically, ignoring centric projections and
 systematic absences.
;
_reflns_threshold_expression     'I > 2\s(I)'
_computing_cell_refinement       'SAINT V8.40B (?, 2016)'
_computing_data_collection       ?
_computing_data_reduction        'SAINT V8.40B (?, 2016)'
_computing_molecular_graphics    'Olex2 1.5 (Dolomanov et al., 2009)'
_computing_publication_material  'Olex2 1.5 (Dolomanov et al., 2009)'
_computing_structure_refinement  'SHELXL 2016/4 (Sheldrick, 2015)'
_computing_structure_solution    'SHELXT 2018/2 (Sheldrick, 2018)'
_refine_diff_density_max         0.788
_refine_diff_density_min         -0.575
_refine_diff_density_rms         0.071
_refine_ls_extinction_coef       .
_refine_ls_extinction_method     none
_refine_ls_goodness_of_fit_ref   1.050
_refine_ls_hydrogen_treatment    mixed
_refine_ls_matrix_type           full
_refine_ls_number_parameters     438
_refine_ls_number_reflns         5370
_refine_ls_number_restraints     2
_refine_ls_R_factor_all          0.0238
_refine_ls_R_factor_gt           0.0210
_refine_ls_restrained_S_all      1.053
_refine_ls_shift/su_max          0.003
_refine_ls_shift/su_mean         0.000
_refine_ls_structure_factor_coef Fsqd
_refine_ls_weighting_details     
'w=1/[\s^2^(Fo^2^)+(0.0276P)^2^+3.1698P] where P=(Fo^2^+2Fc^2^)/3'
_refine_ls_weighting_scheme      calc
_refine_ls_wR_factor_gt          0.0519
_refine_ls_wR_factor_ref         0.0534
_refine_special_details          ?
_olex2_refinement_description    
;
1. Fixed Uiso
 At 1.2 times of:
  All C(H,H) groups
 At 1.5 times of:
  All N(H,H) groups, All N(H,H,H,H) groups, All O(H,H) groups
2. Restrained distances
 O7-H7E
 0.9 with sigma of 0.02
 O7-H7F
 0.9 with sigma of 0.02
3.a Secondary CH2 refined with riding coordinates:
 C1(H1A,H1B), C2(H2A,H2B), C3(H3A,H3B), C4(H4A,H4B), C5(H5E,H5F), C6(H6C,H6D),
 C7(H7C,H7D), C8(H8C,H8D), C9(H9A,H9B), C11(H11A,H11B), C13(H13A,H13B),
 C15(H15A,H15B)
3.b Idealised tetrahedral OH refined as rotating group with stretchable bonds:
 O5(H5D)
;
_atom_sites_solution_hydrogens   mixed
_atom_sites_solution_primary     ?
_atom_sites_solution_secondary   ?
loop_
_atom_site_label
_atom_site_type_symbol
_atom_site_fract_x
_atom_site_fract_y
_atom_site_fract_z
_atom_site_U_iso_or_equiv
_atom_site_adp_type
_atom_site_occupancy
_atom_site_site_symmetry_order
_atom_site_calc_flag
_atom_site_refinement_flags_posn
_atom_site_refinement_flags_adp
_atom_site_refinement_flags_occupancy
_atom_site_disorder_assembly
_atom_site_disorder_group
O1 O 0.42102(14) 0.31624(7) 0.73868(12) 0.0155(3) Uani 1 1 d . . . . .
H6E H 0.037(3) 0.5847(12) 0.751(2) 0.023 Uiso 1 1 d . U . . .
H5C H 0.258(3) 0.2108(12) 0.721(2) 0.023 Uiso 1 1 d . U . . .
O8 O 0.4074(2) 0.57044(8) 0.55787(19) 0.0472(6) Uani 1 1 d . . . . .
O9 O 0.36735(18) 0.65833(7) 0.58951(15) 0.0276(4) Uani 1 1 d . . . . .
O10 O 0.40189(19) 0.59716(8) 0.72838(15) 0.0299(4) Uani 1 1 d . . . . .
O11 O 0.29136(18) 0.58910(8) 0.94435(17) 0.0323(4) Uani 1 1 d . . . . .
O12 O 0.21309(17) 0.67455(7) 0.91792(14) 0.0233(4) Uani 1 1 d . . . . .
O13 O 0.34700(16) 0.65221(7) 1.07737(14) 0.0238(4) Uani 1 1 d . . . . .
O14 O 0.8343(2) 0.70000(10) 0.81357(18) 0.0484(6) Uani 1 1 d . . . . .
O15 O 0.8719(2) 0.61049(10) 0.79512(18) 0.0455(6) Uani 1 1 d . . . . .
O16 O 0.72590(19) 0.65333(8) 0.66900(14) 0.0285(4) Uani 1 1 d . . . . .
N1 N 0.31746(18) 0.41692(8) 0.66563(15) 0.0152(4) Uani 1 1 d . . . . .
H7A H -0.045(3) 0.2705(12) 0.367(2) 0.023 Uiso 1 1 d . U . . .
H7B H 0.067(3) 0.2366(12) 0.403(2) 0.023 Uiso 1 1 d . U . . .
N2 N 0.03621(18) 0.39093(8) 0.58869(16) 0.0157(4) Uani 1 1 d . . . . .
N3 N 0.01479(18) 0.39417(8) 0.82911(16) 0.0156(4) Uani 1 1 d . . . . .
H6A H 0.580(3) 0.3271(12) 0.571(3) 0.023 Uiso 1 1 d . U . . .
H6B H 0.589(3) 0.2848(13) 0.651(2) 0.023 Uiso 1 1 d . U . . .
H8A H -0.158(3) 0.2753(11) 0.960(2) 0.023 Uiso 1 1 d . U . . .
H8B H -0.146(3) 0.2315(13) 0.876(2) 0.023 Uiso 1 1 d . U . . .
N4 N 0.29194(17) 0.42162(8) 0.90805(15) 0.0145(4) Uani 1 1 d . . . . .
N5 N 0.4364(2) 0.32117(9) 1.12964(17) 0.0198(4) Uani 1 1 d . . . . .
N6 N 0.5603(2) 0.31494(10) 0.62437(19) 0.0214(4) Uani 1 1 d . . . . .
N7 N 0.0225(2) 0.26674(9) 0.40909(17) 0.0190(4) Uani 1 1 d . . . . .
N8 N -0.1243(2) 0.26295(9) 0.90373(19) 0.0218(4) Uani 1 1 d . . . . .
N9 N 0.39190(19) 0.60798(8) 0.62464(17) 0.0215(4) Uani 1 1 d . . . . .
N10 N 0.28513(19) 0.63829(9) 0.97979(17) 0.0207(4) Uani 1 1 d . . . . .
N11 N 0.8117(2) 0.65562(10) 0.75947(18) 0.0267(5) Uani 1 1 d . . . . .
H5A H 0.424(3) 0.2857(14) 1.150(3) 0.040 Uiso 1 1 d . U . . .
H5B H 0.487(3) 0.3441(14) 1.171(3) 0.040 Uiso 1 1 d . U . . .
C1 C 0.2231(2) 0.45579(9) 0.59089(19) 0.0174(5) Uani 1 1 d . . . . .
H1A H 0.267695 0.477239 0.540529 0.021 Uiso 1 1 calc R U . . .
H1B H 0.190061 0.483514 0.639079 0.021 Uiso 1 1 calc R U . . .
Ce1 Ce 0.20042(2) 0.33380(2) 0.76103(2) 0.01186(5) Uani 1 1 d . . . . .
O2 O 0.16387(15) 0.29458(6) 0.56858(13) 0.0177(3) Uani 1 1 d . . . . .
O3 O -0.00137(15) 0.28270(6) 0.77827(14) 0.0181(3) Uani 1 1 d . . . . .
O4 O 0.28544(15) 0.30947(7) 0.96433(13) 0.0178(3) Uani 1 1 d . . . . .
O5 O 0.24817(16) 0.22667(7) 0.77692(14) 0.0164(3) Uani 1 1 d . . . . .
H5D H 0.203(3) 0.2124(6) 0.808(3) 0.025 Uiso 1 1 calc R U . . .
H6F H 0.157(3) 0.5854(12) 0.778(3) 0.025 Uiso 1 1 d . U . . .
O6 O 0.0998(2) 0.57272(8) 0.72895(16) 0.0289(4) Uani 1 1 d . . . . .
C2 C 0.1109(2) 0.42334(9) 0.51846(19) 0.0173(5) Uani 1 1 d . . . . .
H2A H 0.052275 0.450400 0.468713 0.021 Uiso 1 1 calc R U . . .
H2B H 0.144010 0.396510 0.468646 0.021 Uiso 1 1 calc R U . . .
C3 C -0.0542(2) 0.42963(10) 0.6292(2) 0.0192(5) Uani 1 1 d . . . . .
H3A H -0.131087 0.436225 0.566240 0.023 Uiso 1 1 calc R U . . .
H3B H -0.011320 0.466719 0.650058 0.023 Uiso 1 1 calc R U . . .
C4 C -0.0971(2) 0.40581(10) 0.7311(2) 0.0194(5) Uani 1 1 d . . . . .
H4A H -0.156050 0.433231 0.755486 0.023 Uiso 1 1 calc R U . . .
H4B H -0.145620 0.370114 0.708752 0.023 Uiso 1 1 calc R U . . .
C5 C 0.0612(2) 0.44851(9) 0.8874(2) 0.0178(5) Uani 1 1 d . . . . .
H5E H -0.001649 0.461757 0.930906 0.021 Uiso 1 1 calc R U . . .
H5F H 0.066095 0.477701 0.829308 0.021 Uiso 1 1 calc R U . . .
C6 C 0.1930(2) 0.44202(10) 0.96806(19) 0.0178(5) Uani 1 1 d . . . . .
H6C H 0.220464 0.479128 1.004398 0.021 Uiso 1 1 calc R U . . .
H6D H 0.186616 0.414746 1.029147 0.021 Uiso 1 1 calc R U . . .
C7 C 0.3387(2) 0.46996(9) 0.84898(19) 0.0165(5) Uani 1 1 d . . . . .
H7C H 0.399822 0.493035 0.905851 0.020 Uiso 1 1 calc R U . . .
H7D H 0.264518 0.494482 0.813917 0.020 Uiso 1 1 calc R U . . .
C8 C 0.4055(2) 0.45035(9) 0.75707(19) 0.0163(5) Uani 1 1 d . . . . .
H8C H 0.437449 0.483957 0.722452 0.020 Uiso 1 1 calc R U . . .
H8D H 0.481029 0.426647 0.792410 0.020 Uiso 1 1 calc R U . . .
C9 C 0.3981(2) 0.38874(10) 0.59731(19) 0.0173(5) Uani 1 1 d . . . . .
H9A H 0.464576 0.415589 0.583646 0.021 Uiso 1 1 calc R U . . .
H9B H 0.343569 0.377392 0.522346 0.021 Uiso 1 1 calc R U . . .
C10 C 0.4629(2) 0.33681(9) 0.65920(19) 0.0161(5) Uani 1 1 d . . . . .
C11 C -0.0364(2) 0.34550(10) 0.5161(2) 0.0178(5) Uani 1 1 d . . . . .
H11A H -0.082176 0.361499 0.441685 0.021 Uiso 1 1 calc R U . . .
H11B H -0.101419 0.328895 0.553672 0.021 Uiso 1 1 calc R U . . .
C12 C 0.0573(2) 0.29989(9) 0.49776(19) 0.0159(5) Uani 1 1 d . . . . .
C13 C -0.0276(2) 0.35583(10) 0.9098(2) 0.0188(5) Uani 1 1 d . . . . .
H13A H -0.107582 0.370846 0.927744 0.023 Uiso 1 1 calc R U . . .
H13B H 0.039837 0.353935 0.981831 0.023 Uiso 1 1 calc R U . . .
C14 C -0.0526(2) 0.29678(10) 0.85920(19) 0.0173(5) Uani 1 1 d . . . . .
C15 C 0.4013(2) 0.39792(10) 0.99366(19) 0.0173(5) Uani 1 1 d . . . . .
H15A H 0.421614 0.423189 1.061198 0.021 Uiso 1 1 calc R U . . .
H15B H 0.478487 0.395874 0.961079 0.021 Uiso 1 1 calc R U . . .
C16 C 0.3689(2) 0.33912(9) 1.02976(19) 0.0161(5) Uani 1 1 d . . . . .
O7 O -0.3054(3) 0.51878(13) 0.6842(4) 0.0847(10) Uani 1 1 d D . . . .
H7E H -0.250(5) 0.5512(18) 0.716(5) 0.127 Uiso 1 1 d D U . . .
H7F H -0.388(3) 0.538(2) 0.670(5) 0.127 Uiso 1 1 d D U . . .

loop_
_atom_site_aniso_label
_atom_site_aniso_U_11
_atom_site_aniso_U_22
_atom_site_aniso_U_33
_atom_site_aniso_U_23
_atom_site_aniso_U_13
_atom_site_aniso_U_12
O1 0.0135(8) 0.0198(8) 0.0135(7) 0.0003(6) 0.0039(6) -0.0013(6)
O8 0.0825(17) 0.0256(10) 0.0489(13) -0.0144(9) 0.0465(13) -0.0164(11)
O9 0.0358(11) 0.0243(10) 0.0271(10) 0.0056(7) 0.0158(8) 0.0076(8)
O10 0.0390(11) 0.0269(9) 0.0230(9) 0.0040(8) 0.0055(8) -0.0077(8)
O11 0.0271(10) 0.0234(10) 0.0431(11) -0.0141(8) 0.0012(8) 0.0046(8)
O12 0.0240(9) 0.0250(9) 0.0221(9) 0.0060(7) 0.0082(7) 0.0024(7)
O13 0.0205(9) 0.0280(9) 0.0212(9) -0.0055(7) 0.0014(7) -0.0007(7)
O14 0.0540(14) 0.0573(15) 0.0393(12) -0.0233(11) 0.0216(11) -0.0328(11)
O15 0.0348(12) 0.0625(15) 0.0405(12) 0.0244(11) 0.0113(10) 0.0164(11)
O16 0.0404(11) 0.0241(9) 0.0175(9) -0.0015(7) -0.0003(8) 0.0054(8)
N1 0.0141(9) 0.0161(9) 0.0149(9) 0.0010(7) 0.0022(7) 0.0005(7)
N2 0.0141(9) 0.0134(9) 0.0182(9) -0.0016(7) 0.0011(8) 0.0010(7)
N3 0.0148(9) 0.0129(9) 0.0196(10) -0.0012(7) 0.0050(8) -0.0009(7)
N4 0.0153(9) 0.0130(9) 0.0146(9) 0.0008(7) 0.0023(7) -0.0013(7)
N5 0.0225(11) 0.0192(10) 0.0159(10) 0.0019(8) 0.0009(8) -0.0002(9)
N6 0.0234(11) 0.0226(11) 0.0212(11) 0.0062(9) 0.0115(9) 0.0046(9)
N7 0.0180(10) 0.0192(11) 0.0173(10) -0.0034(8) -0.0012(8) 0.0012(9)
N8 0.0243(11) 0.0151(10) 0.0293(12) -0.0027(9) 0.0128(9) -0.0027(9)
N9 0.0201(10) 0.0202(11) 0.0261(11) -0.0033(9) 0.0095(9) -0.0064(8)
N10 0.0153(10) 0.0228(11) 0.0255(11) -0.0027(9) 0.0081(8) -0.0032(8)
N11 0.0268(12) 0.0344(13) 0.0222(11) -0.0002(10) 0.0123(10) -0.0044(10)
C1 0.0190(12) 0.0134(11) 0.0187(11) 0.0049(9) 0.0020(9) 0.0011(9)
Ce1 0.01119(8) 0.01189(7) 0.01217(7) -0.00044(4) 0.00203(5) -0.00016(4)
O2 0.0180(8) 0.0174(8) 0.0158(8) -0.0002(6) -0.0002(7) 0.0028(6)
O3 0.0149(8) 0.0172(8) 0.0233(8) -0.0040(7) 0.0067(7) -0.0012(6)
O4 0.0217(8) 0.0159(8) 0.0153(8) -0.0008(6) 0.0033(7) -0.0013(7)
O5 0.0190(8) 0.0164(8) 0.0155(8) -0.0013(6) 0.0076(7) -0.0012(7)
O6 0.0255(10) 0.0293(10) 0.0268(10) -0.0054(8) -0.0041(8) 0.0043(8)
C2 0.0197(12) 0.0160(11) 0.0149(11) 0.0034(9) 0.0013(9) 0.0029(9)
C3 0.0175(12) 0.0157(11) 0.0222(12) -0.0013(9) 0.0004(9) 0.0037(9)
C4 0.0130(11) 0.0173(11) 0.0267(12) -0.0026(10) 0.0021(9) 0.0021(9)
C5 0.0182(12) 0.0141(11) 0.0226(12) -0.0048(9) 0.0077(9) -0.0006(9)
C6 0.0198(12) 0.0158(11) 0.0184(11) -0.0051(9) 0.0057(9) -0.0021(9)
C7 0.0174(11) 0.0122(11) 0.0188(11) 0.0007(9) 0.0017(9) -0.0021(9)
C8 0.0156(11) 0.0157(11) 0.0167(11) 0.0012(9) 0.0017(9) -0.0031(9)
C9 0.0182(12) 0.0194(12) 0.0150(11) 0.0036(9) 0.0052(9) 0.0009(9)
C10 0.0139(11) 0.0176(11) 0.0155(11) -0.0022(9) 0.0003(9) -0.0036(9)
C11 0.0162(11) 0.0168(11) 0.0177(11) -0.0007(9) -0.0016(9) -0.0005(9)
C12 0.0173(11) 0.0143(11) 0.0160(11) 0.0024(9) 0.0037(9) -0.0024(9)
C13 0.0190(12) 0.0184(12) 0.0219(12) -0.0034(9) 0.0106(10) -0.0028(9)
C14 0.0127(11) 0.0183(12) 0.0205(12) -0.0003(9) 0.0030(9) 0.0012(9)
C15 0.0166(11) 0.0184(11) 0.0152(11) 0.0015(9) 0.0002(9) -0.0012(9)
C16 0.0168(11) 0.0171(11) 0.0158(11) -0.0013(9) 0.0067(9) 0.0013(9)
O7 0.068(2) 0.0500(17) 0.133(3) 0.0109(18) 0.016(2) 0.0071(14)

_geom_special_details            
;
 All esds (except the esd in the dihedral angle between two l.s. planes)
 are estimated using the full covariance matrix.  The cell esds are taken
 into account individually in the estimation of esds in distances, angles
 and torsion angles; correlations between esds in cell parameters are only
 used when they are defined by crystal symmetry.  An approximate (isotropic)
 treatment of cell esds is used for estimating esds involving l.s. planes.
;
loop_
_geom_bond_atom_site_label_1
_geom_bond_atom_site_label_2
_geom_bond_distance
_geom_bond_site_symmetry_2
_geom_bond_publ_flag
O1 Ce1 2.4582(15) . ?
O1 C10 1.243(3) . ?
O8 N9 1.231(3) . ?
O9 N9 1.265(3) . ?
O10 N9 1.255(3) . ?
O11 N10 1.241(3) . ?
O12 N10 1.267(3) . ?
O13 N10 1.250(3) . ?
O14 N11 1.225(3) . ?
O15 N11 1.263(3) . ?
O16 N11 1.250(3) . ?
N1 C1 1.495(3) . ?
N1 Ce1 2.7120(18) . ?
N1 C8 1.494(3) . ?
N1 C9 1.476(3) . ?
N2 Ce1 2.7363(18) . ?
N2 C2 1.496(3) . ?
N2 C3 1.486(3) . ?
N2 C11 1.480(3) . ?
N3 Ce1 2.7088(18) . ?
N3 C4 1.495(3) . ?
N3 C5 1.487(3) . ?
N3 C13 1.471(3) . ?
N4 Ce1 2.7483(18) . ?
N4 C6 1.488(3) . ?
N4 C7 1.487(3) . ?
N4 C15 1.474(3) . ?
N5 H5A 0.89(3) . ?
N5 H5B 0.84(3) . ?
N5 C16 1.319(3) . ?
N6 H6A 0.78(3) . ?
N6 H6B 0.81(3) . ?
N6 C10 1.309(3) . ?
N7 H7A 0.78(3) . ?
N7 H7B 0.86(3) . ?
N7 C12 1.305(3) . ?
N8 H8A 0.89(3) . ?
N8 H8B 0.82(3) . ?
N8 C14 1.301(3) . ?
C1 H1A 0.9900 . ?
C1 H1B 0.9900 . ?
C1 C2 1.512(3) . ?
Ce1 O2 2.4400(15) . ?
Ce1 O3 2.5106(15) . ?
Ce1 O4 2.4721(15) . ?
Ce1 O5 2.5698(16) . ?
O2 C12 1.257(3) . ?
O3 C14 1.265(3) . ?
O4 C16 1.253(3) . ?
O5 H5C 0.79(3) . ?
O5 H5D 0.75(3) . ?
O6 H6E 0.82(3) . ?
O6 H6F 0.80(3) . ?
C2 H2A 0.9900 . ?
C2 H2B 0.9900 . ?
C3 H3A 0.9900 . ?
C3 H3B 0.9900 . ?
C3 C4 1.513(3) . ?
C4 H4A 0.9900 . ?
C4 H4B 0.9900 . ?
C5 H5E 0.9900 . ?
C5 H5F 0.9900 . ?
C5 C6 1.518(3) . ?
C6 H6C 0.9900 . ?
C6 H6D 0.9900 . ?
C7 H7C 0.9900 . ?
C7 H7D 0.9900 . ?
C7 C8 1.518(3) . ?
C8 H8C 0.9900 . ?
C8 H8D 0.9900 . ?
C9 H9A 0.9900 . ?
C9 H9B 0.9900 . ?
C9 C10 1.512(3) . ?
C11 H11A 0.9900 . ?
C11 H11B 0.9900 . ?
C11 C12 1.515(3) . ?
C13 H13A 0.9900 . ?
C13 H13B 0.9900 . ?
C13 C14 1.516(3) . ?
C15 H15A 0.9900 . ?
C15 H15B 0.9900 . ?
C15 C16 1.514(3) . ?
O7 H7E 0.98(2) . ?
O7 H7F 0.97(2) . ?

loop_
_geom_angle_atom_site_label_1
_geom_angle_atom_site_label_2
_geom_angle_atom_site_label_3
_geom_angle
_geom_angle_site_symmetry_1
_geom_angle_site_symmetry_3
_geom_angle_publ_flag
C10 O1 Ce1 122.70(14) . . ?
C1 N1 Ce1 112.70(13) . . ?
C8 N1 C1 109.91(17) . . ?
C8 N1 Ce1 109.80(12) . . ?
C9 N1 C1 109.59(17) . . ?
C9 N1 Ce1 107.15(13) . . ?
C9 N1 C8 107.53(17) . . ?
C2 N2 Ce1 110.46(12) . . ?
C3 N2 Ce1 113.62(13) . . ?
C3 N2 C2 109.97(17) . . ?
C11 N2 Ce1 104.31(13) . . ?
C11 N2 C2 107.91(17) . . ?
C11 N2 C3 110.30(17) . . ?
C4 N3 Ce1 111.15(13) . . ?
C5 N3 Ce1 114.09(13) . . ?
C5 N3 C4 109.36(17) . . ?
C13 N3 Ce1 103.56(13) . . ?
C13 N3 C4 108.89(17) . . ?
C13 N3 C5 109.56(17) . . ?
C6 N4 Ce1 111.72(12) . . ?
C7 N4 Ce1 112.03(12) . . ?
C7 N4 C6 109.77(17) . . ?
C15 N4 Ce1 105.70(13) . . ?
C15 N4 C6 108.38(17) . . ?
C15 N4 C7 109.07(17) . . ?
H5A N5 H5B 124(3) . . ?
C16 N5 H5A 118(2) . . ?
C16 N5 H5B 118(2) . . ?
H6A N6 H6B 120(3) . . ?
C10 N6 H6A 121(2) . . ?
C10 N6 H6B 118(2) . . ?
H7A N7 H7B 119(3) . . ?
C12 N7 H7A 120(2) . . ?
C12 N7 H7B 119.9(18) . . ?
H8A N8 H8B 119(3) . . ?
C14 N8 H8A 119.6(18) . . ?
C14 N8 H8B 120.9(19) . . ?
O8 N9 O9 120.2(2) . . ?
O8 N9 O10 120.7(2) . . ?
O10 N9 O9 119.09(19) . . ?
O11 N10 O12 119.9(2) . . ?
O11 N10 O13 120.6(2) . . ?
O13 N10 O12 119.43(19) . . ?
O14 N11 O15 120.9(2) . . ?
O14 N11 O16 120.9(2) . . ?
O16 N11 O15 118.1(2) . . ?
N1 C1 H1A 109.3 . . ?
N1 C1 H1B 109.3 . . ?
N1 C1 C2 111.64(18) . . ?
H1A C1 H1B 108.0 . . ?
C2 C1 H1A 109.3 . . ?
C2 C1 H1B 109.3 . . ?
O1 Ce1 N1 62.06(5) . . ?
O1 Ce1 N2 117.25(5) . . ?
O1 Ce1 N3 154.49(5) . . ?
O1 Ce1 N4 89.53(5) . . ?
O1 Ce1 O3 141.70(5) . . ?
O1 Ce1 O4 85.95(5) . . ?
O1 Ce1 O5 70.49(5) . . ?
N1 Ce1 N2 66.41(5) . . ?
N1 Ce1 N4 66.52(5) . . ?
N2 Ce1 N4 100.83(5) . . ?
N3 Ce1 N1 100.85(5) . . ?
N3 Ce1 N2 65.76(6) . . ?
N3 Ce1 N4 65.51(5) . . ?
O2 Ce1 O1 77.24(5) . . ?
O2 Ce1 N1 81.87(5) . . ?
O2 Ce1 N2 62.11(5) . . ?
O2 Ce1 N3 121.22(5) . . ?
O2 Ce1 N4 148.29(5) . . ?
O2 Ce1 O3 86.89(5) . . ?
O2 Ce1 O4 142.55(5) . . ?
O2 Ce1 O5 71.64(5) . . ?
O3 Ce1 N1 149.93(5) . . ?
O3 Ce1 N2 83.67(5) . . ?
O3 Ce1 N3 61.90(5) . . ?
O3 Ce1 N4 119.29(5) . . ?
O3 Ce1 O5 71.47(5) . . ?
O4 Ce1 N1 119.18(5) . . ?
O4 Ce1 N2 152.58(5) . . ?
O4 Ce1 N3 86.98(5) . . ?
O4 Ce1 N4 62.78(5) . . ?
O4 Ce1 O3 86.07(5) . . ?
O4 Ce1 O5 71.24(5) . . ?
O5 Ce1 N1 129.54(5) . . ?
O5 Ce1 N2 128.23(5) . . ?
O5 Ce1 N3 129.59(5) . . ?
O5 Ce1 N4 130.93(5) . . ?
C12 O2 Ce1 121.82(14) . . ?
C14 O3 Ce1 117.83(14) . . ?
C16 O4 Ce1 122.48(14) . . ?
H5C O5 H5D 115.6 . . ?
Ce1 O5 H5C 117(2) . . ?
Ce1 O5 H5D 109.5 . . ?
H6E O6 H6F 99(3) . . ?
N2 C2 C1 112.53(18) . . ?
N2 C2 H2A 109.1 . . ?
N2 C2 H2B 109.1 . . ?
C1 C2 H2A 109.1 . . ?
C1 C2 H2B 109.1 . . ?
H2A C2 H2B 107.8 . . ?
N2 C3 H3A 109.2 . . ?
N2 C3 H3B 109.2 . . ?
N2 C3 C4 112.25(18) . . ?
H3A C3 H3B 107.9 . . ?
C4 C3 H3A 109.2 . . ?
C4 C3 H3B 109.2 . . ?
N3 C4 C3 111.93(18) . . ?
N3 C4 H4A 109.2 . . ?
N3 C4 H4B 109.2 . . ?
C3 C4 H4A 109.2 . . ?
C3 C4 H4B 109.2 . . ?
H4A C4 H4B 107.9 . . ?
N3 C5 H5E 109.2 . . ?
N3 C5 H5F 109.2 . . ?
N3 C5 C6 111.85(18) . . ?
H5E C5 H5F 107.9 . . ?
C6 C5 H5E 109.2 . . ?
C6 C5 H5F 109.2 . . ?
N4 C6 C5 112.00(18) . . ?
N4 C6 H6C 109.2 . . ?
N4 C6 H6D 109.2 . . ?
C5 C6 H6C 109.2 . . ?
C5 C6 H6D 109.2 . . ?
H6C C6 H6D 107.9 . . ?
N4 C7 H7C 109.1 . . ?
N4 C7 H7D 109.1 . . ?
N4 C7 C8 112.38(18) . . ?
H7C C7 H7D 107.9 . . ?
C8 C7 H7C 109.1 . . ?
C8 C7 H7D 109.1 . . ?
N1 C8 C7 112.21(18) . . ?
N1 C8 H8C 109.2 . . ?
N1 C8 H8D 109.2 . . ?
C7 C8 H8C 109.2 . . ?
C7 C8 H8D 109.2 . . ?
H8C C8 H8D 107.9 . . ?
N1 C9 H9A 109.6 . . ?
N1 C9 H9B 109.6 . . ?
N1 C9 C10 110.25(18) . . ?
H9A C9 H9B 108.1 . . ?
C10 C9 H9A 109.6 . . ?
C10 C9 H9B 109.6 . . ?
O1 C10 N6 123.0(2) . . ?
O1 C10 C9 119.3(2) . . ?
N6 C10 C9 117.7(2) . . ?
N2 C11 H11A 109.9 . . ?
N2 C11 H11B 109.9 . . ?
N2 C11 C12 109.06(18) . . ?
H11A C11 H11B 108.3 . . ?
C12 C11 H11A 109.9 . . ?
C12 C11 H11B 109.9 . . ?
N7 C12 C11 118.1(2) . . ?
O2 C12 N7 122.5(2) . . ?
O2 C12 C11 119.46(19) . . ?
N3 C13 H13A 109.6 . . ?
N3 C13 H13B 109.6 . . ?
N3 C13 C14 110.39(18) . . ?
H13A C13 H13B 108.1 . . ?
C14 C13 H13A 109.6 . . ?
C14 C13 H13B 109.6 . . ?
N8 C14 C13 117.4(2) . . ?
O3 C14 N8 123.7(2) . . ?
O3 C14 C13 118.9(2) . . ?
N4 C15 H15A 109.5 . . ?
N4 C15 H15B 109.5 . . ?
N4 C15 C16 110.57(18) . . ?
H15A C15 H15B 108.1 . . ?
C16 C15 H15A 109.5 . . ?
C16 C15 H15B 109.5 . . ?
N5 C16 C15 116.2(2) . . ?
O4 C16 N5 123.5(2) . . ?
O4 C16 C15 120.2(2) . . ?
H7E O7 H7F 99(5) . . ?

loop_
_geom_torsion_atom_site_label_1
_geom_torsion_atom_site_label_2
_geom_torsion_atom_site_label_3
_geom_torsion_atom_site_label_4
_geom_torsion
_geom_torsion_site_symmetry_1
_geom_torsion_site_symmetry_2
_geom_torsion_site_symmetry_3
_geom_torsion_site_symmetry_4
_geom_torsion_publ_flag
N1 C1 C2 N2 60.5(2) . . . . ?
N1 C9 C10 O1 17.1(3) . . . . ?
N1 C9 C10 N6 -164.1(2) . . . . ?
N2 C3 C4 N3 58.2(2) . . . . ?
N2 C11 C12 N7 -157.7(2) . . . . ?
N2 C11 C12 O2 23.5(3) . . . . ?
N3 C5 C6 N4 58.4(2) . . . . ?
N3 C13 C14 N8 -160.7(2) . . . . ?
N3 C13 C14 O3 20.5(3) . . . . ?
N4 C7 C8 N1 60.9(2) . . . . ?
N4 C15 C16 N5 -158.0(2) . . . . ?
N4 C15 C16 O4 24.6(3) . . . . ?
C1 N1 C8 C7 74.1(2) . . . . ?
C1 N1 C9 C10 -162.08(18) . . . . ?
Ce1 O1 C10 N6 -157.67(18) . . . . ?
Ce1 O1 C10 C9 21.0(3) . . . . ?
Ce1 N1 C1 C2 -41.7(2) . . . . ?
Ce1 N1 C8 C7 -50.39(19) . . . . ?
Ce1 N1 C9 C10 -39.50(19) . . . . ?
Ce1 N2 C2 C1 -45.8(2) . . . . ?
Ce1 N2 C3 C4 -35.6(2) . . . . ?
Ce1 N2 C11 C12 -45.29(19) . . . . ?
Ce1 N3 C4 C3 -49.3(2) . . . . ?
Ce1 N3 C5 C6 -40.8(2) . . . . ?
Ce1 N3 C13 C14 -47.83(19) . . . . ?
Ce1 N4 C6 C5 -44.7(2) . . . . ?
Ce1 N4 C7 C8 -37.0(2) . . . . ?
Ce1 N4 C15 C16 -42.19(19) . . . . ?
Ce1 O2 C12 N7 -159.76(17) . . . . ?
Ce1 O2 C12 C11 19.0(3) . . . . ?
Ce1 O3 C14 N8 -154.19(19) . . . . ?
Ce1 O3 C14 C13 24.4(3) . . . . ?
Ce1 O4 C16 N5 -164.33(17) . . . . ?
Ce1 O4 C16 C15 12.8(3) . . . . ?
C2 N2 C3 C4 -159.99(18) . . . . ?
C2 N2 C11 C12 72.2(2) . . . . ?
C3 N2 C2 C1 80.4(2) . . . . ?
C3 N2 C11 C12 -167.66(18) . . . . ?
C4 N3 C5 C6 -165.98(18) . . . . ?
C4 N3 C13 C14 70.5(2) . . . . ?
C5 N3 C4 C3 77.5(2) . . . . ?
C5 N3 C13 C14 -169.92(18) . . . . ?
C6 N4 C7 C8 -161.70(18) . . . . ?
C6 N4 C15 C16 77.7(2) . . . . ?
C7 N4 C6 C5 80.2(2) . . . . ?
C7 N4 C15 C16 -162.82(18) . . . . ?
C8 N1 C1 C2 -164.47(18) . . . . ?
C8 N1 C9 C10 78.5(2) . . . . ?
C9 N1 C1 C2 77.6(2) . . . . ?
C9 N1 C8 C7 -166.65(17) . . . . ?
C11 N2 C2 C1 -159.22(18) . . . . ?
C11 N2 C3 C4 81.1(2) . . . . ?
C13 N3 C4 C3 -162.79(18) . . . . ?
C13 N3 C5 C6 74.7(2) . . . . ?
C15 N4 C6 C5 -160.73(18) . . . . ?
C15 N4 C7 C8 79.7(2) . . . . ?

_shelx_res_file                  
;
TITL NMS24_29_CeDOTAMDMA_a.res in P2(1)/n
 nms24_29_cedotamdma_a.res created by SHELXL-2016/4 at 10:56:57 on 03-Sep-2025
REM Old TITL NMS24_29_CeDOTAMDMA in P2(1)/n
REM SHELXT solution in P2(1)/n: R1 0.060, Rweak 0.003, Alpha 0.047
REM <I/s> 0.613 for 153 systematic absences, Orientation as input
REM Formula found by SHELXT: C23 Ce N6 O14
REM #####
CELL 0.71073 10.6385 23.5292 12.0379 90 103.368 90
ZERR 4 0.0002 0.0005 0.0003 0 0.001 0
LATT 1
SYMM 0.5-X,0.5+Y,0.5-Z
SFAC C H Ce N O
UNIT 64 152 4 44 64
DFIX 0.9 O7 H7e
DFIX 0.9 O7 H7f

L.S. 10
PLAN  70
SIZE 0.01 0.03 0.05
TEMP -173.15
CONF
BOND
LIST 4
MORE -1
BOND $H
fmap 2
acta
OMIT 1 1 0
OMIT -1 0 1
REM <olex2.extras>
REM <HklSrc "%.\\NMS24_29_CeDOTAMDMA_a.hkl">
REM </olex2.extras>

WGHT    0.027600    3.169800
FVAR       0.23921
O1    5    0.421024    0.316244    0.738675    11.00000    0.01350    0.01980 =
         0.01354    0.00028    0.00387   -0.00127
H6E   2    0.037469    0.584665    0.751368    11.00000   -1.50000
H5C   2    0.257943    0.210816    0.721332    11.00000   -1.50000
O8    5    0.407408    0.570439    0.557866    11.00000    0.08253    0.02555 =
         0.04885   -0.01443    0.04653   -0.01641
O9    5    0.367348    0.658331    0.589507    11.00000    0.03576    0.02431 =
         0.02706    0.00558    0.01585    0.00757
O10   5    0.401891    0.597160    0.728383    11.00000    0.03897    0.02694 =
         0.02304    0.00399    0.00551   -0.00769
O11   5    0.291356    0.589102    0.944352    11.00000    0.02713    0.02339 =
         0.04309   -0.01408    0.00117    0.00464
O12   5    0.213090    0.674550    0.917918    11.00000    0.02404    0.02500 =
         0.02211    0.00599    0.00819    0.00236
O13   5    0.346997    0.652213    1.077375    11.00000    0.02047    0.02804 =
         0.02123   -0.00554    0.00143   -0.00073
O14   5    0.834275    0.699999    0.813566    11.00000    0.05399    0.05731 =
         0.03933   -0.02327    0.02162   -0.03283
O15   5    0.871926    0.610488    0.795122    11.00000    0.03480    0.06251 =
         0.04054    0.02436    0.01132    0.01642
O16   5    0.725899    0.653327    0.668998    11.00000    0.04043    0.02410 =
         0.01755   -0.00152   -0.00028    0.00542
N1    4    0.317458    0.416920    0.665633    11.00000    0.01405    0.01614 =
         0.01488    0.00101    0.00219    0.00050
H7A   2   -0.045231    0.270515    0.367177    11.00000   -1.50000
H7B   2    0.066899    0.236640    0.403427    11.00000   -1.50000
N2    4    0.036207    0.390934    0.588689    11.00000    0.01413    0.01336 =
         0.01820   -0.00164    0.00112    0.00096
N3    4    0.014790    0.394171    0.829113    11.00000    0.01476    0.01294 =
         0.01964   -0.00124    0.00504   -0.00089
H6A   2    0.580491    0.327138    0.570726    11.00000   -1.50000
H6B   2    0.588771    0.284793    0.650841    11.00000   -1.50000
H8A   2   -0.157971    0.275272    0.960046    11.00000   -1.50000
H8B   2   -0.145865    0.231482    0.875582    11.00000   -1.50000
N4    4    0.291941    0.421622    0.908050    11.00000    0.01527    0.01297 =
         0.01458    0.00084    0.00226   -0.00128
N5    4    0.436435    0.321172    1.129637    11.00000    0.02253    0.01916 =
         0.01586    0.00186    0.00087   -0.00020
N6    4    0.560291    0.314938    0.624372    11.00000    0.02340    0.02264 =
         0.02124    0.00615    0.01154    0.00455
N7    4    0.022452    0.266744    0.409088    11.00000    0.01799    0.01922 =
         0.01733   -0.00342   -0.00116    0.00115
N8    4   -0.124337    0.262955    0.903730    11.00000    0.02430    0.01512 =
         0.02925   -0.00275    0.01282   -0.00273
N9    4    0.391897    0.607977    0.624637    11.00000    0.02011    0.02022 =
         0.02605   -0.00329    0.00946   -0.00640
N10   4    0.285127    0.638291    0.979795    11.00000    0.01532    0.02282 =
         0.02553   -0.00269    0.00814   -0.00318
N11   4    0.811660    0.655616    0.759467    11.00000    0.02677    0.03442 =
         0.02223   -0.00023    0.01233   -0.00440
H5A   2    0.423912    0.285746    1.149775    11.00000   -1.50000
H5B   2    0.486768    0.344052    1.171139    11.00000   -1.50000
C1    1    0.223118    0.455788    0.590890    11.00000    0.01905    0.01339 =
         0.01865    0.00493    0.00197    0.00106
AFIX  23
H1A   2    0.267695    0.477239    0.540529    11.00000   -1.20000
H1B   2    0.190061    0.483514    0.639079    11.00000   -1.20000
AFIX   0
CE1   3    0.200423    0.333801    0.761034    11.00000    0.01119    0.01189 =
         0.01217   -0.00044    0.00203   -0.00016
O2    5    0.163866    0.294584    0.568577    11.00000    0.01797    0.01744 =
         0.01583   -0.00021   -0.00020    0.00285
O3    5   -0.001368    0.282701    0.778270    11.00000    0.01486    0.01725 =
         0.02331   -0.00400    0.00666   -0.00120
O4    5    0.285439    0.309470    0.964330    11.00000    0.02175    0.01587 =
         0.01527   -0.00078    0.00327   -0.00132
O5    5    0.248173    0.226666    0.776920    11.00000    0.01903    0.01638 =
         0.01550   -0.00131    0.00762   -0.00117
AFIX 148
H5D   2    0.202594    0.212444    0.807822    11.00000   -1.50000
AFIX   0
H6F   2    0.156618    0.585351    0.778019    11.00000   -1.50000

O6    5    0.099835    0.572725    0.728946    11.00000    0.02546    0.02934 =
         0.02684   -0.00540   -0.00415    0.00432
C2    1    0.110892    0.423344    0.518461    11.00000    0.01968    0.01598 =
         0.01487    0.00336    0.00132    0.00292
AFIX  23
H2A   2    0.052275    0.450400    0.468713    11.00000   -1.20000
H2B   2    0.144010    0.396510    0.468646    11.00000   -1.20000
AFIX   0
C3    1   -0.054216    0.429628    0.629157    11.00000    0.01751    0.01568 =
         0.02221   -0.00131    0.00035    0.00368
AFIX  23
H3A   2   -0.131087    0.436225    0.566240    11.00000   -1.20000
H3B   2   -0.011320    0.466719    0.650058    11.00000   -1.20000
AFIX   0
C4    1   -0.097116    0.405812    0.731147    11.00000    0.01301    0.01730 =
         0.02671   -0.00255    0.00212    0.00213
AFIX  23
H4A   2   -0.156050    0.433231    0.755486    11.00000   -1.20000
H4B   2   -0.145620    0.370114    0.708752    11.00000   -1.20000
AFIX   0
C5    1    0.061153    0.448509    0.887371    11.00000    0.01822    0.01413 =
         0.02256   -0.00476    0.00766   -0.00061
AFIX  23
H5E   2   -0.001649    0.461757    0.930906    11.00000   -1.20000
H5F   2    0.066095    0.477701    0.829308    11.00000   -1.20000
AFIX   0
C6    1    0.192960    0.442020    0.968060    11.00000    0.01982    0.01585 =
         0.01837   -0.00506    0.00574   -0.00213
AFIX  23
H6C   2    0.220464    0.479128    1.004398    11.00000   -1.20000
H6D   2    0.186616    0.414746    1.029147    11.00000   -1.20000
AFIX   0
C7    1    0.338722    0.469963    0.848982    11.00000    0.01739    0.01218 =
         0.01877    0.00066    0.00171   -0.00205
AFIX  23
H7C   2    0.399822    0.493035    0.905851    11.00000   -1.20000
H7D   2    0.264518    0.494482    0.813917    11.00000   -1.20000
AFIX   0
C8    1    0.405473    0.450354    0.757075    11.00000    0.01558    0.01567 =
         0.01672    0.00125    0.00168   -0.00305
AFIX  23
H8C   2    0.437449    0.483957    0.722452    11.00000   -1.20000
H8D   2    0.481029    0.426647    0.792410    11.00000   -1.20000
AFIX   0
C9    1    0.398097    0.388741    0.597310    11.00000    0.01816    0.01942 =
         0.01500    0.00359    0.00515    0.00093
AFIX  23
H9A   2    0.464576    0.415589    0.583646    11.00000   -1.20000
H9B   2    0.343569    0.377392    0.522346    11.00000   -1.20000
AFIX   0
C10   1    0.462930    0.336807    0.659204    11.00000    0.01387    0.01760 =
         0.01549   -0.00216    0.00034   -0.00359
C11   1   -0.036392    0.345497    0.516122    11.00000    0.01620    0.01678 =
         0.01766   -0.00071   -0.00156   -0.00054
AFIX  23
H11A  2   -0.082176    0.361499    0.441685    11.00000   -1.20000
H11B  2   -0.101419    0.328895    0.553672    11.00000   -1.20000
AFIX   0
C12   1    0.057325    0.299885    0.497759    11.00000    0.01731    0.01426 =
         0.01597    0.00237    0.00374   -0.00237
C13   1   -0.027598    0.355828    0.909845    11.00000    0.01899    0.01843 =
         0.02189   -0.00337    0.01058   -0.00284
AFIX  23
H13A  2   -0.107582    0.370846    0.927744    11.00000   -1.20000
H13B  2    0.039837    0.353935    0.981831    11.00000   -1.20000
AFIX   0
C14   1   -0.052588    0.296784    0.859203    11.00000    0.01269    0.01831 =
         0.02054   -0.00027    0.00304    0.00117
C15   1    0.401261    0.397916    0.993660    11.00000    0.01656    0.01839 =
         0.01515    0.00149    0.00024   -0.00124
AFIX  23
H15A  2    0.421614    0.423189    1.061198    11.00000   -1.20000
H15B  2    0.478487    0.395874    0.961079    11.00000   -1.20000
AFIX   0
C16   1    0.368853    0.339115    1.029758    11.00000    0.01675    0.01706 =
         0.01583   -0.00131    0.00669    0.00128

O7    5   -0.305426    0.518778    0.684246    11.00000    0.06819    0.05001 =
         0.13272    0.01085    0.01645    0.00714
H7E   2   -0.250223    0.551153    0.716086    11.00000   -1.50000
H7F   2   -0.388361    0.537775    0.670273    11.00000   -1.50000
HKLF 4


REM  NMS24_29_CeDOTAMDMA_a.res in P2(1)/n
REM R1 =  0.0210 for    4912 Fo > 4sig(Fo)  and  0.0238 for all    5370 data
REM    438 parameters refined using      2 restraints

END

WGHT      0.0276      3.1713

REM Highest difference peak  0.788,  deepest hole -0.575,  1-sigma level  0.071
Q1    1   0.2999  0.4986  0.7394  11.00000  0.05    0.79
Q2    1   0.8993  0.6450  0.8181  11.00000  0.05    0.54
Q3    1   0.3640  0.3354  0.7083  11.00000  0.05    0.45
Q4    1   0.7985  0.7292  0.7772  11.00000  0.05    0.43
Q5    1   0.3385  0.5853  0.5196  11.00000  0.05    0.43
Q6    1   0.0150  0.3257  0.5042  11.00000  0.05    0.37
Q7    1   0.1860  0.3014  0.7820  11.00000  0.05    0.36
Q8    1  -0.0509  0.3305  0.8713  11.00000  0.05    0.36
Q9    1   0.3402  0.4056  0.9488  11.00000  0.05    0.34
Q10   1   0.0681  0.4073  0.5576  11.00000  0.05    0.34
Q11   1   0.4388  0.5741  0.5632  11.00000  0.05    0.34
Q12   1   0.8469  0.6951  0.8403  11.00000  0.05    0.33
Q13   1   0.4856  0.5804  0.7207  11.00000  0.05    0.32
Q14   1   0.2740  0.4395  0.6278  11.00000  0.05    0.32
Q15   1  -0.0607  0.4177  0.6836  11.00000  0.05    0.31
Q16   1   0.4366  0.3656  0.6295  11.00000  0.05    0.31
Q17   1   0.3225  0.4436  0.8772  11.00000  0.05    0.31
Q18   1   0.3659  0.4555  0.8013  11.00000  0.05    0.31
Q19   1   0.4229  0.3038  0.7063  11.00000  0.05    0.29
Q20   1   0.3829  0.3662  1.0060  11.00000  0.05    0.29
Q21   1   0.0435  0.4158  0.8494  11.00000  0.05    0.28
Q22   1   0.1232  0.4465  0.9237  11.00000  0.05    0.28
Q23   1   0.1691  0.4376  0.5572  11.00000  0.05    0.28
Q24   1   0.3545  0.4302  0.7068  11.00000  0.05    0.26
Q25   1   0.2592  0.3980  0.8757  11.00000  0.05    0.26
Q26   1   0.3531  0.4047  0.6401  11.00000  0.05    0.26
Q27   1  -0.0224  0.3968  0.7842  11.00000  0.05    0.26
Q28   1   0.8586  0.6040  0.7703  11.00000  0.05    0.26
Q29   1   0.1981  0.3623  0.8056  11.00000  0.05    0.26
Q30   1   0.4364  0.3311  0.7210  11.00000  0.05    0.26
Q31   1  -0.0079  0.3777  0.8700  11.00000  0.05    0.26
Q32   1   0.0056  0.2825  0.8333  11.00000  0.05    0.26
Q33   1   0.2426  0.4301  0.9332  11.00000  0.05    0.25
Q34   1   0.0117  0.3709  0.5635  11.00000  0.05    0.25
Q35   1   0.1880  0.3606  0.7017  11.00000  0.05    0.25
Q36   1  -0.1814  0.4709  0.4856  11.00000  0.05    0.24
Q37   1  -0.0077  0.4096  0.6020  11.00000  0.05    0.24
Q38   1   0.1347  0.3004  0.5388  11.00000  0.05    0.24
Q39   1   0.3802  0.5302  0.9480  11.00000  0.05    0.24
Q40   1   0.3988  0.6577  0.6108  11.00000  0.05    0.24
Q41   1   0.0815  0.5179  0.7657  11.00000  0.05    0.24
Q42   1   0.2526  0.2935  0.9681  11.00000  0.05    0.24
Q43   1   0.2807  0.3972  0.6835  11.00000  0.05    0.23
Q44   1   0.3999  0.2632  0.7640  11.00000  0.05    0.23
Q45   1  -0.0996  0.4429  0.5961  11.00000  0.05    0.23
Q46   1  -0.0105  0.2708  0.7609  11.00000  0.05    0.23
Q47   1   0.0830  0.3787  0.6364  11.00000  0.05    0.23
Q48   1   0.3944  0.3315  1.0692  11.00000  0.05    0.23
Q49   1   0.3092  0.3264  1.0010  11.00000  0.05    0.22
Q50   1   0.3402  0.6851  1.0860  11.00000  0.05    0.22
Q51   1   0.0632  0.3787  0.8132  11.00000  0.05    0.21
Q52   1   0.2529  0.5303  0.5391  11.00000  0.05    0.21
Q53   1   0.3442  0.6775  0.5635  11.00000  0.05    0.21
Q54   1   0.2483  0.6653  0.9269  11.00000  0.05    0.21
Q55   1   0.3202  0.6125  0.8865  11.00000  0.05    0.20
Q56   1   0.7357  0.6964  0.6593  11.00000  0.05    0.20
Q57   1   0.7478  0.6360  0.6416  11.00000  0.05    0.20
Q58   1   0.0812  0.4411  0.4867  11.00000  0.05    0.20
Q59   1   0.2063  0.6030  0.7215  11.00000  0.05    0.19
Q60   1   0.2885  0.2591  0.8062  11.00000  0.05    0.19
Q61   1   0.3065  0.3197  0.9178  11.00000  0.05    0.19
Q62   1   0.0017  0.3096  0.7743  11.00000  0.05    0.19
Q63   1   0.2388  0.4826  0.5789  11.00000  0.05    0.19
Q64   1   0.4547  0.4191  1.0436  11.00000  0.05    0.19
Q65   1  -0.0612  0.3364  0.5470  11.00000  0.05    0.18
Q66   1   0.7994  0.6707  0.6579  11.00000  0.05    0.18
Q67   1   0.1764  0.5739  0.9021  11.00000  0.05    0.18
Q68   1   0.5301  0.2728  0.6020  11.00000  0.05    0.18
Q69   1   0.2020  0.4594  1.0108  11.00000  0.05    0.18
Q70   1   0.8970  0.5945  0.8131  11.00000  0.05    0.18
;
_shelx_res_checksum              64157
_olex2_submission_special_instructions 'No special instructions were received'
####################################################################### 
# 
# This file contains crystal structure data downloaded from the 
# Cambridge Structural Database (CSD) hosted by the Cambridge 
# Crystallographic Data Centre (CCDC).
# 
# Full information about CCDC data access policies and citation 
# guidelines are available at http://www.ccdc.cam.ac.uk/access/V1 
# 
# Audit and citation data items may have been added by the CCDC. 
# Please retain this information to preserve the provenance of 
# this file and to allow appropriate attribution of the data. 
# 
#######################################################################

data_nms25_17_eudotamdmf_1_a
_database_code_depnum_ccdc_archive 'CCDC 2523222'
loop_
_audit_author_name
_audit_author_address
'Nicole M. Shapiro'
;The University of Iowa
United States of America
;
_audit_update_record             
;
2026-01-15 deposited with the CCDC.	2026-07-15 downloaded from the CCDC.
;
_audit_creation_date             2025-07-17
_audit_creation_method           
;
Olex2 1.5
(compiled 2022.04.07 svn.rca3783a0 for OlexSys, GUI svn.r6498)
;
_shelx_SHELXL_version_number     2016/4
_chemical_name_common            ?
_chemical_name_systematic        ?
_chemical_formula_moiety         'C16 H32 Eu N8 O5, 3(Cl), 6(H2 O)'
_chemical_formula_sum            'C16 H44 Cl3 Eu N8 O11'
_chemical_formula_weight         782.90
_chemical_melting_point          ?
loop_
_atom_type_symbol
_atom_type_description
_atom_type_scat_dispersion_real
_atom_type_scat_dispersion_imag
_atom_type_scat_source
C C 0.0033 0.0016 'International Tables Vol C Tables 4.2.6.8 and 6.1.1.4'
H H 0.0000 0.0000 'International Tables Vol C Tables 4.2.6.8 and 6.1.1.4'
Cl Cl 0.1484 0.1585 'International Tables Vol C Tables 4.2.6.8 and 6.1.1.4'
Eu Eu -0.1578 3.6682 'International Tables Vol C Tables 4.2.6.8 and 6.1.1.4'
N N 0.0061 0.0033 'International Tables Vol C Tables 4.2.6.8 and 6.1.1.4'
O O 0.0106 0.0060 'International Tables Vol C Tables 4.2.6.8 and 6.1.1.4'

_shelx_space_group_comment       
;
The symmetry employed for this shelxl refinement is uniquely defined
by the following loop, which should always be used as a source of
symmetry information in preference to the above space-group names.
They are only intended as comments.
;
_space_group_crystal_system      triclinic
_space_group_IT_number           2
_space_group_name_H-M_alt        'P -1'
_space_group_name_Hall           '-P 1'
loop_
_space_group_symop_operation_xyz
'x, y, z'
'-x, -y, -z'

_cell_length_a                   9.8490(2)
_cell_length_b                   12.3335(2)
_cell_length_c                   13.2181(2)
_cell_angle_alpha                75.2620(10)
_cell_angle_beta                 76.6580(10)
_cell_angle_gamma                83.3250(10)
_cell_volume                     1508.07(5)
_cell_formula_units_Z            2
_cell_measurement_reflns_used    9816
_cell_measurement_temperature    273(2)
_cell_measurement_theta_max      25.36
_cell_measurement_theta_min      2.39
_shelx_estimated_absorpt_T_max   ?
_shelx_estimated_absorpt_T_min   ?
_exptl_absorpt_coefficient_mu    2.408
_exptl_absorpt_correction_T_max  0.7452
_exptl_absorpt_correction_T_min  0.6272
_exptl_absorpt_correction_type   none
_exptl_absorpt_process_details   
;
SADABS-2016/2 (Bruker,2016/2) was used for absorption correction.
wR2(int) was 0.0873 before and 0.0536 after correction.
The Ratio of minimum to maximum transmission is 0.8417.
The \l/2 correction factor is Not present.
;
_exptl_absorpt_special_details   ?
_exptl_crystal_colour            'clear colourless'
_exptl_crystal_colour_lustre     clear
_exptl_crystal_colour_primary    colourless
_exptl_crystal_density_diffrn    1.724
_exptl_crystal_density_meas      ?
_exptl_crystal_density_method    ?
_exptl_crystal_description       block
_exptl_crystal_F_000             796
_exptl_crystal_size_max          0.1
_exptl_crystal_size_mid          0.05
_exptl_crystal_size_min          0.02
_exptl_transmission_factor_max   ?
_exptl_transmission_factor_min   ?
_diffrn_reflns_av_R_equivalents  0.0409
_diffrn_reflns_av_unetI/netI     0.0193
_diffrn_reflns_Laue_measured_fraction_full 0.999
_diffrn_reflns_Laue_measured_fraction_max 0.999
_diffrn_reflns_limit_h_max       11
_diffrn_reflns_limit_h_min       -11
_diffrn_reflns_limit_k_max       14
_diffrn_reflns_limit_k_min       -14
_diffrn_reflns_limit_l_max       15
_diffrn_reflns_limit_l_min       -15
_diffrn_reflns_number            54091
_diffrn_reflns_point_group_measured_fraction_full 0.999
_diffrn_reflns_point_group_measured_fraction_max 0.999
_diffrn_reflns_theta_full        25.242
_diffrn_reflns_theta_max         25.369
_diffrn_reflns_theta_min         2.626
_diffrn_ambient_temperature      273.15
_diffrn_detector_area_resol_mean ?
_diffrn_measured_fraction_theta_full 0.999
_diffrn_measured_fraction_theta_max 0.999
_diffrn_measurement_device_type  'Bruker APEX-II CCD'
_diffrn_measurement_method       '\f and \w scans'
_diffrn_radiation_type           MoK\a
_diffrn_radiation_wavelength     0.71073
_diffrn_source                   ?
_diffrn_source_current           1.0
_diffrn_source_power             0.05
_diffrn_source_voltage           50.0
_diffrn_standards_number         0
_reflns_Friedel_coverage         0.000
_reflns_Friedel_fraction_full    .
_reflns_Friedel_fraction_max     .
_reflns_number_gt                5265
_reflns_number_total             5523
_reflns_special_details          
;
 Reflections were merged by SHELXL according to the crystal
 class for the calculation of statistics and refinement.
 
 _reflns_Friedel_fraction is defined as the number of unique
 Friedel pairs measured divided by the number that would be
 possible theoretically, ignoring centric projections and
 systematic absences.
;
_reflns_threshold_expression     'I > 2\s(I)'
_computing_cell_refinement       'SAINT V8.40B (?, 2016)'
_computing_data_collection       ?
_computing_data_reduction        'SAINT V8.40B (?, 2016)'
_computing_molecular_graphics    'Olex2 1.5 (Dolomanov et al., 2009)'
_computing_publication_material  'Olex2 1.5 (Dolomanov et al., 2009)'
_computing_structure_refinement  'SHELXL 2016/4 (Sheldrick, 2015)'
_computing_structure_solution    'SHELXT 2018/2 (Sheldrick, 2018)'
_refine_diff_density_max         0.972
_refine_diff_density_min         -0.357
_refine_diff_density_rms         0.068
_refine_ls_extinction_coef       .
_refine_ls_extinction_method     none
_refine_ls_goodness_of_fit_ref   1.074
_refine_ls_hydrogen_treatment    mixed
_refine_ls_matrix_type           full
_refine_ls_number_parameters     418
_refine_ls_number_reflns         5523
_refine_ls_number_restraints     0
_refine_ls_R_factor_all          0.0186
_refine_ls_R_factor_gt           0.0170
_refine_ls_restrained_S_all      1.074
_refine_ls_shift/su_max          0.002
_refine_ls_shift/su_mean         0.000
_refine_ls_structure_factor_coef Fsqd
_refine_ls_weighting_details     
'w=1/[\s^2^(Fo^2^)+(0.0134P)^2^+1.9362P] where P=(Fo^2^+2Fc^2^)/3'
_refine_ls_weighting_scheme      calc
_refine_ls_wR_factor_gt          0.0394
_refine_ls_wR_factor_ref         0.0399
_refine_special_details          ?
_olex2_refinement_description    
;
1. Fixed Uiso
 At 1.2 times of:
  All C(H,H) groups
 At 1.5 times of:
  All C(H,H,H,H,H,H,H,H,H,H) groups, All N(H,H) groups, All N(H,H,H,H) groups,
   All O(H,H) groups, All O(H,H,H,H) groups
2.a Secondary CH2 refined with riding coordinates:
 C1(H1A,H1B), C2(H2A,H2B), C3(H3A,H3B), C4(H4A,H4B), C5(H5E,H5F), C6(H6C,H6D),
 C7(H7C,H7D), C9(H9A,H9B), C11(H11A,H11B), C13(H13A,H13B), C15(H15A,H15B)
;
_atom_sites_solution_hydrogens   mixed
_atom_sites_solution_primary     ?
_atom_sites_solution_secondary   ?
loop_
_atom_site_label
_atom_site_type_symbol
_atom_site_fract_x
_atom_site_fract_y
_atom_site_fract_z
_atom_site_U_iso_or_equiv
_atom_site_adp_type
_atom_site_occupancy
_atom_site_site_symmetry_order
_atom_site_calc_flag
_atom_site_refinement_flags_posn
_atom_site_refinement_flags_adp
_atom_site_refinement_flags_occupancy
_atom_site_disorder_assembly
_atom_site_disorder_group
Cl1 Cl 0.68818(6) 0.03601(5) 0.81306(5) 0.01674(12) Uani 1 1 d . . . . .
Eu1 Eu 0.70748(2) 0.26904(2) 0.34641(2) 0.00589(4) Uani 1 1 d . . . . .
Cl2 Cl 0.84139(6) 0.76121(5) 0.49368(4) 0.01495(12) Uani 1 1 d . . . . .
Cl3 Cl 0.20036(6) 0.60610(5) 0.11616(4) 0.01408(12) Uani 1 1 d . . . . .
O1 O 0.50742(15) 0.16626(12) 0.40816(12) 0.0099(3) Uani 1 1 d . . . . .
O2 O 0.55252(15) 0.41315(12) 0.40942(12) 0.0095(3) Uani 1 1 d . . . . .
O3 O 0.87368(15) 0.35137(12) 0.40170(12) 0.0103(3) Uani 1 1 d . . . . .
O4 O 0.83792(15) 0.09310(12) 0.39784(12) 0.0105(3) Uani 1 1 d . . . . .
O5 O 0.66266(18) 0.21772(13) 0.54430(13) 0.0106(3) Uani 1 1 d . . . . .
O6 O 0.7756(2) 0.82889(18) 0.17576(16) 0.0256(4) Uani 1 1 d . . . . .
O7 O 0.4545(2) 0.73692(17) 0.12961(16) 0.0239(4) Uani 1 1 d . . . . .
O8 O 0.60475(19) 0.73959(16) 0.36818(16) 0.0195(4) Uani 1 1 d . . . . .
H9C H 0.107(3) 0.779(3) 0.134(2) 0.029 Uiso 1 1 d . U . . .
H9D H 0.120(3) 0.880(3) 0.148(3) 0.029 Uiso 1 1 d . U . . .
H5A H 0.580(3) 0.227(2) 0.574(2) 0.029 Uiso 1 1 d . U . . .
H5B H 0.713(3) 0.235(3) 0.572(3) 0.029 Uiso 1 1 d . U . . .
O9 O 0.0691(2) 0.83402(18) 0.15956(16) 0.0250(4) Uani 1 1 d . . . . .
O10 O 0.14021(18) 0.70731(15) 0.36093(14) 0.0152(4) Uani 1 1 d . . . . .
O11 O 0.7019(2) 0.80506(17) 0.99005(16) 0.0219(4) Uani 1 1 d . . . . .
H10A H 0.129(3) 0.738(3) 0.307(3) 0.033 Uiso 1 1 d . U . . .
H10B H 0.073(4) 0.717(3) 0.398(3) 0.033 Uiso 1 1 d . U . . .
N1 N 0.67980(19) 0.14305(15) 0.21824(14) 0.0092(4) Uani 1 1 d . . . . .
H6A H 0.363(3) -0.021(2) 0.388(2) 0.014 Uiso 1 1 d . U . . .
H6B H 0.314(3) 0.051(2) 0.455(2) 0.014 Uiso 1 1 d . U . . .
N2 N 0.52564(18) 0.36568(15) 0.22293(14) 0.0080(4) Uani 1 1 d . . . . .
N3 N 0.78951(18) 0.46461(15) 0.21633(14) 0.0087(4) Uani 1 1 d . . . . .
N4 N 0.94525(19) 0.24411(15) 0.20997(14) 0.0084(4) Uani 1 1 d . . . . .
N5 N 1.0298(2) -0.02415(17) 0.37180(17) 0.0132(4) Uani 1 1 d . . . . .
N6 N 0.3723(2) 0.03132(17) 0.40996(17) 0.0125(4) Uani 1 1 d . . . . .
N7 N 0.3654(2) 0.53571(17) 0.41111(17) 0.0123(4) Uani 1 1 d . . . . .
N8 N 1.0274(2) 0.47965(18) 0.38104(17) 0.0132(4) Uani 1 1 d . . . . .
H7A H 0.305(3) 0.570(2) 0.379(2) 0.020 Uiso 1 1 d . U . . .
H7B H 0.390(3) 0.560(2) 0.461(2) 0.020 Uiso 1 1 d . U . . .
H8A H 1.058(3) 0.543(2) 0.350(2) 0.020 Uiso 1 1 d . U . . .
H8B H 1.069(3) 0.435(2) 0.420(2) 0.020 Uiso 1 1 d . U . . .
C1 C 0.9227(2) 0.19243(19) 0.12465(17) 0.0107(5) Uani 1 1 d . . . . .
H1A H 1.011747 0.160848 0.091702 0.013 Uiso 1 1 calc R U . . .
H1B H 0.889674 0.251018 0.069825 0.013 Uiso 1 1 calc R U . . .
H5C H 0.988(3) -0.077(2) 0.412(2) 0.016 Uiso 1 1 d . U . . .
H5D H 1.110(3) -0.032(2) 0.330(2) 0.016 Uiso 1 1 d . U . . .
H6E H 0.761(3) 0.824(2) 0.125(2) 0.016 Uiso 1 1 d . U . . .
H6F H 0.856(3) 0.833(2) 0.169(2) 0.016 Uiso 1 1 d . U . . .
H8C H 0.650(3) 0.744(2) 0.409(2) 0.016 Uiso 1 1 d . U . . .
H8D H 0.648(3) 0.764(2) 0.311(2) 0.016 Uiso 1 1 d . U . . .
H7E H 0.391(3) 0.707(2) 0.121(2) 0.016 Uiso 1 1 d . U . . .
H7F H 0.417(3) 0.790(2) 0.152(2) 0.016 Uiso 1 1 d . U . . .
H11C H 0.625(3) 0.791(2) 1.022(2) 0.016 Uiso 1 1 d . U . . .
H11D H 0.688(3) 0.869(2) 0.953(2) 0.016 Uiso 1 1 d . U . . .
C2 C 0.8191(2) 0.10102(19) 0.16473(18) 0.0112(5) Uani 1 1 d . . . . .
H2A H 0.808280 0.073106 0.104897 0.013 Uiso 1 1 calc R U . . .
H2B H 0.855433 0.038996 0.214882 0.013 Uiso 1 1 calc R U . . .
C3 C 0.6036(2) 0.20730(19) 0.13388(17) 0.0114(5) Uani 1 1 d . . . . .
H3A H 0.569881 0.154578 0.103398 0.014 Uiso 1 1 calc R U . . .
H3B H 0.668641 0.253307 0.077137 0.014 Uiso 1 1 calc R U . . .
C4 C 0.4811(2) 0.28214(18) 0.17473(18) 0.0107(5) Uani 1 1 d . . . . .
H4A H 0.437057 0.321551 0.116032 0.013 Uiso 1 1 calc R U . . .
H4B H 0.412554 0.236074 0.228032 0.013 Uiso 1 1 calc R U . . .
C5 C 0.5870(2) 0.46056(19) 0.13500(17) 0.0108(5) Uani 1 1 d . . . . .
H5E H 0.511986 0.507451 0.106396 0.013 Uiso 1 1 calc R U . . .
H5F H 0.646328 0.430371 0.077802 0.013 Uiso 1 1 calc R U . . .
C6 C 0.6723(2) 0.53258(18) 0.17179(17) 0.0097(4) Uani 1 1 d . . . . .
H6C H 0.709711 0.592467 0.111766 0.012 Uiso 1 1 calc R U . . .
H6D H 0.612127 0.566613 0.226045 0.012 Uiso 1 1 calc R U . . .
C7 C 0.9037(2) 0.44593(18) 0.12502(17) 0.0096(4) Uani 1 1 d . . . . .
H7C H 0.950106 0.515287 0.091759 0.012 Uiso 1 1 calc R U . . .
H7D H 0.862788 0.427128 0.072037 0.012 Uiso 1 1 calc R U . . .
C8 C 1.0117(2) 0.35321(18) 0.15790(17) 0.0095(4) Uani 1 1 d . . . . .
C9 C 1.0400(2) 0.16983(18) 0.27356(17) 0.0102(5) Uani 1 1 d . . . . .
H9A H 1.077862 0.212681 0.311685 0.012 Uiso 1 1 calc R U . . .
H9B H 1.117273 0.139833 0.226202 0.012 Uiso 1 1 calc R U . . .
C10 C 0.9618(2) 0.07447(18) 0.35250(17) 0.0097(5) Uani 1 1 d . . . . .
C11 C 0.5987(2) 0.04725(18) 0.28732(18) 0.0113(5) Uani 1 1 d . . . . .
H11A H 0.661133 -0.010147 0.320852 0.014 Uiso 1 1 calc R U . . .
H11B H 0.555510 0.014691 0.243908 0.014 Uiso 1 1 calc R U . . .
C12 C 0.4869(2) 0.08562(18) 0.37263(17) 0.0097(5) Uani 1 1 d . . . . .
C13 C 0.4022(2) 0.40839(19) 0.29304(17) 0.0100(4) Uani 1 1 d . . . . .
H13A H 0.341028 0.347772 0.329445 0.012 Uiso 1 1 calc R U . . .
H13B H 0.350500 0.466495 0.249750 0.012 Uiso 1 1 calc R U . . .
C14 C 0.4450(2) 0.45532(18) 0.37419(17) 0.0095(4) Uani 1 1 d . . . . .
C15 C 0.8417(2) 0.52734(18) 0.28022(17) 0.0096(4) Uani 1 1 d . . . . .
H15A H 0.763792 0.566526 0.318791 0.012 Uiso 1 1 calc R U . . .
H15B H 0.904455 0.582679 0.232989 0.012 Uiso 1 1 calc R U . . .
C16 C 0.9178(2) 0.44700(19) 0.35834(17) 0.0100(5) Uani 1 1 d . . . . .

loop_
_atom_site_aniso_label
_atom_site_aniso_U_11
_atom_site_aniso_U_22
_atom_site_aniso_U_33
_atom_site_aniso_U_23
_atom_site_aniso_U_13
_atom_site_aniso_U_12
Cl1 0.0144(3) 0.0169(3) 0.0192(3) -0.0072(2) -0.0010(2) -0.0009(2)
Eu1 0.00566(6) 0.00566(6) 0.00631(6) -0.00153(4) -0.00092(4) -0.00051(4)
Cl2 0.0102(3) 0.0144(3) 0.0175(3) -0.0003(2) -0.0016(2) -0.0006(2)
Cl3 0.0145(3) 0.0156(3) 0.0116(3) -0.0012(2) -0.0026(2) -0.0033(2)
O1 0.0092(8) 0.0105(8) 0.0107(8) -0.0032(6) -0.0012(6) -0.0029(6)
O2 0.0095(8) 0.0089(8) 0.0101(8) -0.0024(6) -0.0028(6) 0.0016(6)
O3 0.0102(8) 0.0106(8) 0.0101(8) -0.0009(6) -0.0027(6) -0.0030(6)
O4 0.0078(8) 0.0100(8) 0.0118(8) -0.0015(6) -0.0003(6) 0.0013(6)
O5 0.0088(8) 0.0124(8) 0.0108(8) -0.0027(6) -0.0017(7) -0.0012(7)
O6 0.0182(10) 0.0405(12) 0.0195(10) -0.0075(9) -0.0028(8) -0.0086(9)
O7 0.0159(10) 0.0189(10) 0.0396(12) -0.0110(9) -0.0070(8) 0.0003(8)
O8 0.0144(9) 0.0297(11) 0.0144(9) -0.0062(8) -0.0012(7) -0.0030(8)
O9 0.0190(10) 0.0246(11) 0.0359(11) -0.0164(9) -0.0041(8) -0.0024(8)
O10 0.0144(9) 0.0183(9) 0.0104(9) -0.0017(7) -0.0009(7) 0.0018(7)
O11 0.0169(10) 0.0232(10) 0.0233(10) -0.0028(8) -0.0026(8) -0.0010(8)
N1 0.0080(9) 0.0090(9) 0.0104(9) -0.0027(7) -0.0013(7) -0.0005(7)
N2 0.0075(9) 0.0091(9) 0.0081(9) -0.0031(7) -0.0015(7) -0.0009(7)
N3 0.0076(9) 0.0099(9) 0.0086(9) -0.0025(7) -0.0012(7) -0.0010(7)
N4 0.0092(9) 0.0075(9) 0.0079(9) -0.0010(7) -0.0010(7) -0.0017(7)
N5 0.0113(10) 0.0099(10) 0.0148(10) -0.0002(8) 0.0011(8) -0.0001(8)
N6 0.0107(10) 0.0104(10) 0.0168(11) -0.0060(8) 0.0010(8) -0.0039(8)
N7 0.0113(10) 0.0132(10) 0.0153(10) -0.0069(8) -0.0065(8) 0.0030(8)
N8 0.0132(10) 0.0097(10) 0.0175(11) 0.0000(8) -0.0071(8) -0.0035(8)
C1 0.0084(11) 0.0131(11) 0.0107(11) -0.0051(9) 0.0002(9) 0.0001(9)
C2 0.0116(11) 0.0123(11) 0.0106(11) -0.0058(9) -0.0013(9) 0.0003(9)
C3 0.0127(11) 0.0143(12) 0.0092(11) -0.0047(9) -0.0042(9) -0.0004(9)
C4 0.0117(11) 0.0112(11) 0.0101(11) -0.0027(9) -0.0038(9) -0.0014(9)
C5 0.0107(11) 0.0124(11) 0.0079(11) 0.0004(9) -0.0022(9) 0.0000(9)
C6 0.0094(11) 0.0081(11) 0.0097(11) 0.0005(9) -0.0018(9) 0.0011(9)
C7 0.0093(11) 0.0097(11) 0.0087(11) -0.0013(9) -0.0002(9) -0.0011(9)
C8 0.0072(11) 0.0069(11) 0.0118(11) 0.0010(9) 0.0008(9) -0.0026(8)
C9 0.0089(11) 0.0093(11) 0.0118(11) -0.0028(9) -0.0016(9) 0.0011(9)
C10 0.0117(11) 0.0108(11) 0.0080(11) -0.0038(9) -0.0030(9) -0.0011(9)
C11 0.0117(11) 0.0080(11) 0.0150(11) -0.0031(9) -0.0030(9) -0.0022(9)
C12 0.0108(11) 0.0083(11) 0.0099(11) 0.0001(9) -0.0053(9) 0.0014(9)
C13 0.0073(11) 0.0110(11) 0.0113(11) -0.0024(9) -0.0021(9) 0.0010(9)
C14 0.0091(11) 0.0079(11) 0.0089(11) 0.0013(9) 0.0005(9) -0.0022(9)
C15 0.0098(11) 0.0071(11) 0.0121(11) -0.0025(9) -0.0019(9) -0.0014(8)
C16 0.0084(11) 0.0128(12) 0.0088(11) -0.0055(9) 0.0019(9) -0.0020(9)

_geom_special_details            
;
 All esds (except the esd in the dihedral angle between two l.s. planes)
 are estimated using the full covariance matrix.  The cell esds are taken
 into account individually in the estimation of esds in distances, angles
 and torsion angles; correlations between esds in cell parameters are only
 used when they are defined by crystal symmetry.  An approximate (isotropic)
 treatment of cell esds is used for estimating esds involving l.s. planes.
;
loop_
_geom_bond_atom_site_label_1
_geom_bond_atom_site_label_2
_geom_bond_distance
_geom_bond_site_symmetry_2
_geom_bond_publ_flag
Eu1 O1 2.3383(15) . ?
Eu1 O2 2.3912(14) . ?
Eu1 O3 2.3580(15) . ?
Eu1 O4 2.4137(15) . ?
Eu1 O5 2.4753(16) . ?
Eu1 N1 2.6477(18) . ?
Eu1 N2 2.6749(18) . ?
Eu1 N3 2.6700(18) . ?
Eu1 N4 2.6451(18) . ?
Eu1 C10 3.261(2) . ?
Eu1 C12 3.218(2) . ?
Eu1 C16 3.243(2) . ?
O1 C12 1.256(3) . ?
O2 C14 1.259(3) . ?
O3 C16 1.253(3) . ?
O4 C10 1.252(3) . ?
O5 H5A 0.82(3) . ?
O5 H5B 0.76(3) . ?
O6 H6E 0.73(3) . ?
O6 H6F 0.79(3) . ?
O7 H7E 0.80(3) . ?
O7 H7F 0.81(3) . ?
O8 H8C 0.79(3) . ?
O8 H8D 0.78(3) . ?
O9 H9C 0.84(3) . ?
O9 H9D 0.77(3) . ?
O10 H10A 0.74(3) . ?
O10 H10B 0.74(3) . ?
O11 H11C 0.79(3) . ?
O11 H11D 0.83(3) . ?
N1 C2 1.491(3) . ?
N1 C3 1.494(3) . ?
N1 C11 1.484(3) . ?
N2 C4 1.493(3) . ?
N2 C5 1.494(3) . ?
N2 C13 1.481(3) . ?
N3 C6 1.490(3) . ?
N3 C7 1.493(3) . ?
N3 C15 1.484(3) . ?
N4 C1 1.497(3) . ?
N4 C8 1.496(3) . ?
N4 C9 1.479(3) . ?
N5 H5C 0.81(3) . ?
N5 H5D 0.87(3) . ?
N5 C10 1.313(3) . ?
N6 H6A 0.80(3) . ?
N6 H6B 0.79(3) . ?
N6 C12 1.310(3) . ?
N7 H7A 0.83(3) . ?
N7 H7B 0.88(3) . ?
N7 C14 1.314(3) . ?
N8 H8A 0.84(3) . ?
N8 H8B 0.80(3) . ?
N8 C16 1.315(3) . ?
C1 H1A 0.9700 . ?
C1 H1B 0.9700 . ?
C1 C2 1.519(3) . ?
C2 H2A 0.9700 . ?
C2 H2B 0.9700 . ?
C3 H3A 0.9700 . ?
C3 H3B 0.9700 . ?
C3 C4 1.515(3) . ?
C4 H4A 0.9700 . ?
C4 H4B 0.9700 . ?
C5 H5E 0.9700 . ?
C5 H5F 0.9700 . ?
C5 C6 1.521(3) . ?
C6 H6C 0.9700 . ?
C6 H6D 0.9700 . ?
C7 H7C 0.9700 . ?
C7 H7D 0.9700 . ?
C7 C8 1.519(3) . ?
C9 H9A 0.9700 . ?
C9 H9B 0.9700 . ?
C9 C10 1.510(3) . ?
C11 H11A 0.9700 . ?
C11 H11B 0.9700 . ?
C11 C12 1.512(3) . ?
C13 H13A 0.9700 . ?
C13 H13B 0.9700 . ?
C13 C14 1.499(3) . ?
C15 H15A 0.9700 . ?
C15 H15B 0.9700 . ?
C15 C16 1.508(3) . ?

loop_
_geom_angle_atom_site_label_1
_geom_angle_atom_site_label_2
_geom_angle_atom_site_label_3
_geom_angle
_geom_angle_site_symmetry_1
_geom_angle_site_symmetry_3
_geom_angle_publ_flag
O1 Eu1 O2 82.95(5) . . ?
O1 Eu1 O3 143.61(5) . . ?
O1 Eu1 O4 86.50(5) . . ?
O1 Eu1 O5 72.20(5) . . ?
O1 Eu1 N1 66.56(5) . . ?
O1 Eu1 N2 72.75(5) . . ?
O1 Eu1 N3 139.33(5) . . ?
O1 Eu1 N4 132.67(5) . . ?
O1 Eu1 C10 103.15(5) . . ?
O1 Eu1 C12 18.83(5) . . ?
O1 Eu1 C16 154.07(5) . . ?
O2 Eu1 O4 145.31(5) . . ?
O2 Eu1 O5 72.39(5) . . ?
O2 Eu1 N1 130.22(5) . . ?
O2 Eu1 N2 65.47(5) . . ?
O2 Eu1 N3 73.10(5) . . ?
O2 Eu1 N4 140.49(5) . . ?
O2 Eu1 C10 155.51(5) . . ?
O2 Eu1 C12 99.93(5) . . ?
O2 Eu1 C16 76.67(5) . . ?
O3 Eu1 O2 83.11(5) . . ?
O3 Eu1 O4 86.16(5) . . ?
O3 Eu1 O5 71.57(5) . . ?
O3 Eu1 N1 143.25(5) . . ?
O3 Eu1 N2 129.56(5) . . ?
O3 Eu1 N3 66.00(5) . . ?
O3 Eu1 N4 75.03(5) . . ?
O3 Eu1 C10 78.08(5) . . ?
O3 Eu1 C12 154.58(5) . . ?
O3 Eu1 C16 18.44(5) . . ?
O4 Eu1 O5 72.93(5) . . ?
O4 Eu1 N1 73.38(5) . . ?
O4 Eu1 N2 141.10(5) . . ?
O4 Eu1 N3 130.97(5) . . ?
O4 Eu1 N4 66.08(5) . . ?
O4 Eu1 C10 18.90(5) . . ?
O4 Eu1 C12 77.03(5) . . ?
O4 Eu1 C16 101.23(5) . . ?
O5 Eu1 N1 127.41(5) . . ?
O5 Eu1 N2 127.40(6) . . ?
O5 Eu1 N3 127.46(5) . . ?
O5 Eu1 N4 127.99(6) . . ?
O5 Eu1 C10 86.76(5) . . ?
O5 Eu1 C12 85.21(6) . . ?
O5 Eu1 C16 86.33(5) . . ?
N1 Eu1 N2 68.27(5) . . ?
N1 Eu1 N3 105.13(5) . . ?
N1 Eu1 C10 72.81(5) . . ?
N1 Eu1 C12 48.46(5) . . ?
N1 Eu1 C16 139.35(5) . . ?
N2 Eu1 C10 139.02(5) . . ?
N2 Eu1 C12 72.99(5) . . ?
N2 Eu1 C16 111.86(6) . . ?
N3 Eu1 N2 67.55(5) . . ?
N3 Eu1 C10 112.32(5) . . ?
N3 Eu1 C12 139.17(5) . . ?
N3 Eu1 C16 47.70(5) . . ?
N4 Eu1 N1 68.87(5) . . ?
N4 Eu1 N2 104.61(5) . . ?
N4 Eu1 N3 68.04(5) . . ?
N4 Eu1 C10 47.65(5) . . ?
N4 Eu1 C12 113.93(5) . . ?
N4 Eu1 C16 72.22(5) . . ?
C12 Eu1 C10 90.73(5) . . ?
C12 Eu1 C16 171.50(5) . . ?
C16 Eu1 C10 89.61(5) . . ?
C12 O1 Eu1 124.25(14) . . ?
C14 O2 Eu1 124.42(14) . . ?
C16 O3 Eu1 125.00(14) . . ?
C10 O4 Eu1 122.44(14) . . ?
Eu1 O5 H5A 115(2) . . ?
Eu1 O5 H5B 119(2) . . ?
H5A O5 H5B 112(3) . . ?
H6E O6 H6F 109(3) . . ?
H7E O7 H7F 104(3) . . ?
H8C O8 H8D 107(3) . . ?
H9C O9 H9D 111(3) . . ?
H10A O10 H10B 104(3) . . ?
H11C O11 H11D 101(3) . . ?
C2 N1 Eu1 110.92(12) . . ?
C2 N1 C3 108.46(16) . . ?
C3 N1 Eu1 111.28(12) . . ?
C11 N1 Eu1 106.13(12) . . ?
C11 N1 C2 110.02(17) . . ?
C11 N1 C3 110.02(17) . . ?
C4 N2 Eu1 110.75(12) . . ?
C4 N2 C5 108.79(16) . . ?
C5 N2 Eu1 111.50(12) . . ?
C13 N2 Eu1 106.91(12) . . ?
C13 N2 C4 109.11(16) . . ?
C13 N2 C5 109.75(17) . . ?
C6 N3 Eu1 111.80(12) . . ?
C6 N3 C7 108.19(16) . . ?
C7 N3 Eu1 110.73(12) . . ?
C15 N3 Eu1 107.32(12) . . ?
C15 N3 C6 109.18(16) . . ?
C15 N3 C7 109.61(17) . . ?
C1 N4 Eu1 110.83(12) . . ?
C8 N4 Eu1 112.21(12) . . ?
C8 N4 C1 108.74(16) . . ?
C9 N4 Eu1 106.15(12) . . ?
C9 N4 C1 110.51(17) . . ?
C9 N4 C8 108.37(16) . . ?
H5C N5 H5D 123(3) . . ?
C10 N5 H5C 118.8(19) . . ?
C10 N5 H5D 116.7(18) . . ?
H6A N6 H6B 120(3) . . ?
C12 N6 H6A 120.0(19) . . ?
C12 N6 H6B 120(2) . . ?
H7A N7 H7B 122(3) . . ?
C14 N7 H7A 119.6(19) . . ?
C14 N7 H7B 117.6(18) . . ?
H8A N8 H8B 121(3) . . ?
C16 N8 H8A 120.9(19) . . ?
C16 N8 H8B 118(2) . . ?
N4 C1 H1A 108.7 . . ?
N4 C1 H1B 108.7 . . ?
N4 C1 C2 114.09(17) . . ?
H1A C1 H1B 107.6 . . ?
C2 C1 H1A 108.7 . . ?
C2 C1 H1B 108.7 . . ?
N1 C2 C1 111.80(17) . . ?
N1 C2 H2A 109.3 . . ?
N1 C2 H2B 109.3 . . ?
C1 C2 H2A 109.3 . . ?
C1 C2 H2B 109.3 . . ?
H2A C2 H2B 107.9 . . ?
N1 C3 H3A 108.8 . . ?
N1 C3 H3B 108.8 . . ?
N1 C3 C4 113.63(18) . . ?
H3A C3 H3B 107.7 . . ?
C4 C3 H3A 108.8 . . ?
C4 C3 H3B 108.8 . . ?
N2 C4 C3 111.72(18) . . ?
N2 C4 H4A 109.3 . . ?
N2 C4 H4B 109.3 . . ?
C3 C4 H4A 109.3 . . ?
C3 C4 H4B 109.3 . . ?
H4A C4 H4B 107.9 . . ?
N2 C5 H5E 109.0 . . ?
N2 C5 H5F 109.0 . . ?
N2 C5 C6 112.86(17) . . ?
H5E C5 H5F 107.8 . . ?
C6 C5 H5E 109.0 . . ?
C6 C5 H5F 109.0 . . ?
N3 C6 C5 111.27(17) . . ?
N3 C6 H6C 109.4 . . ?
N3 C6 H6D 109.4 . . ?
C5 C6 H6C 109.4 . . ?
C5 C6 H6D 109.4 . . ?
H6C C6 H6D 108.0 . . ?
N3 C7 H7C 108.9 . . ?
N3 C7 H7D 108.9 . . ?
N3 C7 C8 113.37(17) . . ?
H7C C7 H7D 107.7 . . ?
C8 C7 H7C 108.9 . . ?
C8 C7 H7D 108.9 . . ?
N4 C8 C7 111.04(17) . . ?
N4 C9 H9A 109.6 . . ?
N4 C9 H9B 109.6 . . ?
N4 C9 C10 110.20(17) . . ?
H9A C9 H9B 108.1 . . ?
C10 C9 H9A 109.6 . . ?
C10 C9 H9B 109.6 . . ?
O4 C10 Eu1 38.65(10) . . ?
O4 C10 N5 123.3(2) . . ?
O4 C10 C9 119.19(19) . . ?
N5 C10 Eu1 161.24(16) . . ?
N5 C10 C9 117.5(2) . . ?
C9 C10 Eu1 80.91(12) . . ?
N1 C11 H11A 109.5 . . ?
N1 C11 H11B 109.5 . . ?
N1 C11 C12 110.58(17) . . ?
H11A C11 H11B 108.1 . . ?
C12 C11 H11A 109.5 . . ?
C12 C11 H11B 109.5 . . ?
O1 C12 Eu1 36.92(10) . . ?
O1 C12 N6 121.6(2) . . ?
O1 C12 C11 119.55(19) . . ?
N6 C12 Eu1 158.54(17) . . ?
N6 C12 C11 118.8(2) . . ?
C11 C12 Eu1 82.66(12) . . ?
N2 C13 H13A 109.4 . . ?
N2 C13 H13B 109.4 . . ?
N2 C13 C14 111.09(17) . . ?
H13A C13 H13B 108.0 . . ?
C14 C13 H13A 109.4 . . ?
C14 C13 H13B 109.4 . . ?
O2 C14 N7 121.4(2) . . ?
O2 C14 C13 119.37(19) . . ?
N7 C14 C13 119.1(2) . . ?
N3 C15 H15A 109.7 . . ?
N3 C15 H15B 109.7 . . ?
N3 C15 C16 109.80(17) . . ?
H15A C15 H15B 108.2 . . ?
C16 C15 H15A 109.7 . . ?
C16 C15 H15B 109.7 . . ?
O3 C16 Eu1 36.56(10) . . ?
O3 C16 N8 121.4(2) . . ?
O3 C16 C15 119.26(19) . . ?
N8 C16 Eu1 156.33(17) . . ?
N8 C16 C15 119.3(2) . . ?
C15 C16 Eu1 83.52(12) . . ?

loop_
_geom_torsion_atom_site_label_1
_geom_torsion_atom_site_label_2
_geom_torsion_atom_site_label_3
_geom_torsion_atom_site_label_4
_geom_torsion
_geom_torsion_site_symmetry_1
_geom_torsion_site_symmetry_2
_geom_torsion_site_symmetry_3
_geom_torsion_site_symmetry_4
_geom_torsion_publ_flag
Eu1 O1 C12 N6 -179.66(15) . . . . ?
Eu1 O1 C12 C11 2.4(3) . . . . ?
Eu1 O2 C14 N7 -178.86(15) . . . . ?
Eu1 O2 C14 C13 4.8(3) . . . . ?
Eu1 O3 C16 N8 -167.91(15) . . . . ?
Eu1 O3 C16 C15 13.5(3) . . . . ?
Eu1 O4 C10 N5 -172.88(16) . . . . ?
Eu1 O4 C10 C9 8.8(3) . . . . ?
Eu1 N1 C2 C1 -43.5(2) . . . . ?
Eu1 N1 C3 C4 -40.9(2) . . . . ?
Eu1 N1 C11 C12 37.83(19) . . . . ?
Eu1 N2 C4 C3 -43.2(2) . . . . ?
Eu1 N2 C5 C6 -41.1(2) . . . . ?
Eu1 N2 C13 C14 38.09(19) . . . . ?
Eu1 N3 C6 C5 -44.21(19) . . . . ?
Eu1 N3 C7 C8 -41.7(2) . . . . ?
Eu1 N3 C15 C16 37.04(18) . . . . ?
Eu1 N4 C1 C2 -39.0(2) . . . . ?
Eu1 N4 C8 C7 -43.0(2) . . . . ?
Eu1 N4 C9 C10 42.43(19) . . . . ?
N1 C3 C4 N2 58.5(2) . . . . ?
N1 C11 C12 Eu1 -29.26(15) . . . . ?
N1 C11 C12 O1 -30.7(3) . . . . ?
N1 C11 C12 N6 151.3(2) . . . . ?
N2 C5 C6 N3 58.9(2) . . . . ?
N2 C13 C14 O2 -32.0(3) . . . . ?
N2 C13 C14 N7 151.5(2) . . . . ?
N3 C7 C8 N4 58.5(2) . . . . ?
N3 C15 C16 Eu1 -28.46(14) . . . . ?
N3 C15 C16 O3 -36.5(3) . . . . ?
N3 C15 C16 N8 144.9(2) . . . . ?
N4 C1 C2 N1 57.5(2) . . . . ?
N4 C9 C10 Eu1 -32.17(14) . . . . ?
N4 C9 C10 O4 -37.7(3) . . . . ?
N4 C9 C10 N5 143.9(2) . . . . ?
C1 N4 C8 C7 80.0(2) . . . . ?
C1 N4 C9 C10 -77.8(2) . . . . ?
C2 N1 C3 C4 -163.16(18) . . . . ?
C2 N1 C11 C12 157.90(18) . . . . ?
C3 N1 C2 C1 78.9(2) . . . . ?
C3 N1 C11 C12 -82.7(2) . . . . ?
C4 N2 C5 C6 -163.56(17) . . . . ?
C4 N2 C13 C14 157.91(17) . . . . ?
C5 N2 C4 C3 79.6(2) . . . . ?
C5 N2 C13 C14 -83.0(2) . . . . ?
C6 N3 C7 C8 -164.57(18) . . . . ?
C6 N3 C15 C16 158.40(17) . . . . ?
C7 N3 C6 C5 78.0(2) . . . . ?
C7 N3 C15 C16 -83.3(2) . . . . ?
C8 N4 C1 C2 -162.74(18) . . . . ?
C8 N4 C9 C10 163.15(17) . . . . ?
C9 N4 C1 C2 78.4(2) . . . . ?
C9 N4 C8 C7 -159.89(17) . . . . ?
C11 N1 C2 C1 -160.67(18) . . . . ?
C11 N1 C3 C4 76.5(2) . . . . ?
C13 N2 C4 C3 -160.66(18) . . . . ?
C13 N2 C5 C6 77.1(2) . . . . ?
C15 N3 C6 C5 -162.81(17) . . . . ?
C15 N3 C7 C8 76.5(2) . . . . ?

_shelx_res_file                  
;
TITL NMS25_17_EuDOTAMDMF_1_a.res in P-1
 nms25_17_eudotamdmf_1_a.res created by SHELXL-2016/4 at 14:50:00 on 17-Jul-2025
REM Old TITL NMS25_17_EuDOTAMDMF_1 in P1
REM SHELXT solution in P-1: R1 0.045, Rweak 0.010, Alpha 0.037
REM <I/s> 0.000 for 0 systematic absences, Orientation as input
REM Formula found by SHELXT: C17 Cl3 Eu N10 O8
REM LIST 6
REM #####
CELL 0.71073 9.849 12.3335 13.2181 75.262 76.658 83.325
ZERR 2 0.0002 0.0002 0.0002 0.001 0.001 0.001
LATT 1
SFAC C H Cl Eu N O
UNIT 32 88 6 2 16 22

L.S. 10
PLAN  8
TEMP 0
CONF
LIST 4
BOND
fmap 2
acta
MORE -1
BOND $H
OMIT 1 0 1
REM <olex2.extras>
REM <HklSrc "%.\\NMS25_17_EuDOTAMDMF_1_a.hkl">
REM </olex2.extras>

WGHT    0.013400    1.936200
FVAR       0.45159
CL1   3    0.688180    0.036007    0.813056    11.00000    0.01445    0.01692 =
         0.01921   -0.00723   -0.00099   -0.00085
EU1   4    0.707480    0.269039    0.346412    11.00000    0.00566    0.00566 =
         0.00631   -0.00153   -0.00092   -0.00051
CL2   3    0.841392    0.761211    0.493682    11.00000    0.01024    0.01444 =
         0.01753   -0.00026   -0.00163   -0.00061
CL3   3    0.200362    0.606103    0.116160    11.00000    0.01450    0.01558 =
         0.01159   -0.00122   -0.00258   -0.00335
O1    6    0.507422    0.166258    0.408163    11.00000    0.00915    0.01055 =
         0.01066   -0.00323   -0.00119   -0.00287
O2    6    0.552524    0.413147    0.409422    11.00000    0.00953    0.00890 =
         0.01013   -0.00242   -0.00283    0.00161
O3    6    0.873677    0.351365    0.401698    11.00000    0.01024    0.01061 =
         0.01008   -0.00090   -0.00265   -0.00297
O4    6    0.837925    0.093098    0.397844    11.00000    0.00785    0.01002 =
         0.01176   -0.00154   -0.00029    0.00129
O5    6    0.662663    0.217720    0.544303    11.00000    0.00877    0.01236 =
         0.01075   -0.00268   -0.00170   -0.00121
O6    6    0.775631    0.828889    0.175760    11.00000    0.01824    0.04047 =
         0.01948   -0.00746   -0.00284   -0.00860
O7    6    0.454522    0.736915    0.129613    11.00000    0.01594    0.01887 =
         0.03956   -0.01104   -0.00703    0.00034
O8    6    0.604750    0.739589    0.368178    11.00000    0.01442    0.02965 =
         0.01440   -0.00620   -0.00117   -0.00300
H9C   2    0.107374    0.778966    0.134296    11.00000   -1.50000
H9D   2    0.120357    0.880295    0.147849    11.00000   -1.50000
H5A   2    0.580356    0.226763    0.573867    11.00000   -1.50000
H5B   2    0.712627    0.235011    0.572318    11.00000   -1.50000
O9    6    0.069090    0.834017    0.159564    11.00000    0.01899    0.02461 =
         0.03587   -0.01643   -0.00405   -0.00238
O10   6    0.140208    0.707309    0.360931    11.00000    0.01442    0.01825 =
         0.01044   -0.00166   -0.00093    0.00180
O11   6    0.701934    0.805059    0.990049    11.00000    0.01693    0.02322 =
         0.02329   -0.00282   -0.00256   -0.00101
H10A  2    0.129159    0.738447    0.307271    11.00000   -1.50000
H10B  2    0.073250    0.716628    0.397698    11.00000   -1.50000
N1    5    0.679796    0.143052    0.218238    11.00000    0.00801    0.00903 =
         0.01041   -0.00271   -0.00133   -0.00046
H6A   2    0.362954   -0.021286    0.388260    11.00000   -1.50000
H6B   2    0.313518    0.050551    0.454610    11.00000   -1.50000
N2    5    0.525641    0.365678    0.222931    11.00000    0.00746    0.00914 =
         0.00807   -0.00315   -0.00151   -0.00085
N3    5    0.789507    0.464608    0.216331    11.00000    0.00760    0.00986 =
         0.00862   -0.00253   -0.00117   -0.00095
N4    5    0.945248    0.244109    0.209969    11.00000    0.00921    0.00755 =
         0.00790   -0.00104   -0.00100   -0.00170
N5    5    1.029781   -0.024147    0.371796    11.00000    0.01132    0.00990 =
         0.01476   -0.00022    0.00114   -0.00014
N6    5    0.372346    0.031319    0.409957    11.00000    0.01065    0.01042 =
         0.01678   -0.00600    0.00102   -0.00388
N7    5    0.365379    0.535714    0.411108    11.00000    0.01128    0.01318 =
         0.01526   -0.00687   -0.00649    0.00302
N8    5    1.027357    0.479651    0.381044    11.00000    0.01324    0.00972 =
         0.01746    0.00003   -0.00714   -0.00353
H7A   2    0.304536    0.570272    0.379344    11.00000   -1.50000
H7B   2    0.390280    0.559612    0.461394    11.00000   -1.50000
H8A   2    1.057929    0.542900    0.350106    11.00000   -1.50000
H8B   2    1.068710    0.434657    0.420220    11.00000   -1.50000
C1    1    0.922717    0.192431    0.124646    11.00000    0.00842    0.01307 =
         0.01068   -0.00508    0.00022    0.00008
AFIX  23
H1A   2    1.011747    0.160848    0.091702    11.00000   -1.20000
H1B   2    0.889674    0.251018    0.069825    11.00000   -1.20000
AFIX   0
H5C   2    0.988489   -0.076826    0.411757    11.00000   -1.50000
H5D   2    1.110262   -0.031822    0.329947    11.00000   -1.50000
H6E   2    0.761287    0.824090    0.125053    11.00000   -1.50000
H6F   2    0.856419    0.832994    0.169043    11.00000   -1.50000
H8C   2    0.649557    0.743792    0.409153    11.00000   -1.50000
H8D   2    0.647593    0.763941    0.310873    11.00000   -1.50000
H7E   2    0.391205    0.706621    0.121226    11.00000   -1.50000
H7F   2    0.417170    0.790076    0.152494    11.00000   -1.50000
H11C  2    0.624705    0.791302    1.021758    11.00000   -1.50000
H11D  2    0.688111    0.868675    0.953392    11.00000   -1.50000
C2    1    0.819055    0.101016    0.164726    11.00000    0.01164    0.01226 =
         0.01062   -0.00582   -0.00126    0.00031
AFIX  23
H2A   2    0.808280    0.073106    0.104897    11.00000   -1.20000
H2B   2    0.855433    0.038996    0.214882    11.00000   -1.20000
AFIX   0
C3    1    0.603623    0.207298    0.133881    11.00000    0.01267    0.01434 =
         0.00923   -0.00465   -0.00423   -0.00038
AFIX  23
H3A   2    0.569881    0.154578    0.103398    11.00000   -1.20000
H3B   2    0.668641    0.253307    0.077137    11.00000   -1.20000
AFIX   0
C4    1    0.481098    0.282142    0.174734    11.00000    0.01173    0.01124 =
         0.01006   -0.00265   -0.00377   -0.00142
AFIX  23
H4A   2    0.437057    0.321551    0.116032    11.00000   -1.20000
H4B   2    0.412554    0.236074    0.228032    11.00000   -1.20000
AFIX   0
C5    1    0.586953    0.460564    0.135004    11.00000    0.01065    0.01244 =
         0.00785    0.00038   -0.00221    0.00004
AFIX  23
H5E   2    0.511986    0.507451    0.106396    11.00000   -1.20000
H5F   2    0.646328    0.430371    0.077802    11.00000   -1.20000
AFIX   0
C6    1    0.672312    0.532583    0.171792    11.00000    0.00939    0.00815 =
         0.00968    0.00046   -0.00178    0.00106
AFIX  23
H6C   2    0.709711    0.592467    0.111766    11.00000   -1.20000
H6D   2    0.612127    0.566613    0.226045    11.00000   -1.20000
AFIX   0
C7    1    0.903674    0.445932    0.125019    11.00000    0.00934    0.00966 =
         0.00871   -0.00126   -0.00022   -0.00111
AFIX  23
H7C   2    0.950106    0.515287    0.091759    11.00000   -1.20000
H7D   2    0.862788    0.427128    0.072037    11.00000   -1.20000
AFIX   0
C8    1    1.011731    0.353212    0.157899    11.00000    0.00725    0.00687 =
         0.01184    0.00101    0.00079   -0.00256
C9    1    1.039957    0.169829    0.273559    11.00000    0.00893    0.00929 =
         0.01178   -0.00277   -0.00157    0.00113
AFIX  23
H9A   2    1.077862    0.212681    0.311685    11.00000   -1.20000
H9B   2    1.117273    0.139833    0.226202    11.00000   -1.20000
AFIX   0
C10   1    0.961759    0.074466    0.352501    11.00000    0.01166    0.01079 =
         0.00796   -0.00381   -0.00298   -0.00109
C11   1    0.598679    0.047251    0.287322    11.00000    0.01174    0.00797 =
         0.01504   -0.00315   -0.00299   -0.00216
AFIX  23
H11A  2    0.661133   -0.010147    0.320852    11.00000   -1.20000
H11B  2    0.555510    0.014691    0.243908    11.00000   -1.20000
AFIX   0
C12   1    0.486905    0.085618    0.372632    11.00000    0.01077    0.00831 =
         0.00993    0.00014   -0.00525    0.00139
C13   1    0.402166    0.408386    0.293037    11.00000    0.00733    0.01099 =
         0.01135   -0.00238   -0.00210    0.00096
AFIX  23
H13A  2    0.341028    0.347772    0.329445    11.00000   -1.20000
H13B  2    0.350500    0.466495    0.249750    11.00000   -1.20000
AFIX   0
C14   1    0.445035    0.455317    0.374194    11.00000    0.00906    0.00794 =
         0.00890    0.00130    0.00049   -0.00221
C15   1    0.841691    0.527336    0.280215    11.00000    0.00976    0.00712 =
         0.01214   -0.00254   -0.00186   -0.00137
AFIX  23
H15A  2    0.763792    0.566526    0.318791    11.00000   -1.20000
H15B  2    0.904455    0.582679    0.232989    11.00000   -1.20000
AFIX   0
C16   1    0.917810    0.447001    0.358340    11.00000    0.00844    0.01279 =
         0.00878   -0.00550    0.00186   -0.00198
HKLF 4


REM  NMS25_17_EuDOTAMDMF_1_a.res in P-1
REM R1 =  0.0170 for    5265 Fo > 4sig(Fo)  and  0.0186 for all    5523 data
REM    418 parameters refined using      0 restraints

END

WGHT      0.0132      1.9660

REM Highest difference peak  0.972,  deepest hole -0.357,  1-sigma level  0.068
Q1    1   1.0788  0.3431  0.0971  11.00000  0.05    0.97
Q2    1   1.0642  0.3758  0.2065  11.00000  0.05    0.93
Q3    1   0.9905  0.3076  0.1789  11.00000  0.05    0.39
Q4    1   0.9740  0.3921  0.1425  11.00000  0.05    0.37
Q5    1   0.5676  0.4088  0.1851  11.00000  0.05    0.35
Q6    1   0.7266  0.4934  0.1917  11.00000  0.05    0.34
Q7    1   0.0488  0.8738  0.1009  11.00000  0.05    0.33
Q8    1   0.8196  0.4936  0.2430  11.00000  0.05    0.33
;
_shelx_res_checksum              82128
_olex2_submission_special_instructions 'No special instructions were received'
####################################################################### 
# 
# This file contains crystal structure data downloaded from the 
# Cambridge Structural Database (CSD) hosted by the Cambridge 
# Crystallographic Data Centre (CCDC).
# 
# Full information about CCDC data access policies and citation 
# guidelines are available at http://www.ccdc.cam.ac.uk/access/V1 
# 
# Audit and citation data items may have been added by the CCDC. 
# Please retain this information to preserve the provenance of 
# this file and to allow appropriate attribution of the data. 
# 
#######################################################################

data_nms24_30_dydotamdma_a
_database_code_depnum_ccdc_archive 'CCDC 2523244'
loop_
_audit_author_name
_audit_author_address
'Nicole Shapiro'
;University of Iowa
United States of America
;
_audit_update_record             
;
2026-01-15 deposited with the CCDC.	2026-07-15 downloaded from the CCDC.
;
_audit_creation_date             2025-05-30
_audit_creation_method           
;
Olex2 1.5
(compiled 2022.04.07 svn.rca3783a0 for OlexSys, GUI svn.r6498)
;
_shelx_SHELXL_version_number     2016/4
_chemical_name_common            ?
_chemical_name_systematic        ?
_chemical_formula_moiety         'C16 H34 Dy N8 O5, 3(N O3), 2(H2 O), O'
_chemical_formula_sum            'C16 H38 Dy N11 O17'
_chemical_formula_weight         819.07
_chemical_melting_point          ?
loop_
_atom_type_symbol
_atom_type_description
_atom_type_scat_dispersion_real
_atom_type_scat_dispersion_imag
_atom_type_scat_source
C C 0.0033 0.0016 'International Tables Vol C Tables 4.2.6.8 and 6.1.1.4'
H H 0.0000 0.0000 'International Tables Vol C Tables 4.2.6.8 and 6.1.1.4'
Dy Dy -0.1892 4.4098 'International Tables Vol C Tables 4.2.6.8 and 6.1.1.4'
N N 0.0061 0.0033 'International Tables Vol C Tables 4.2.6.8 and 6.1.1.4'
O O 0.0106 0.0060 'International Tables Vol C Tables 4.2.6.8 and 6.1.1.4'

_shelx_space_group_comment       
;
The symmetry employed for this shelxl refinement is uniquely defined
by the following loop, which should always be used as a source of
symmetry information in preference to the above space-group names.
They are only intended as comments.
;
_space_group_crystal_system      triclinic
_space_group_IT_number           2
_space_group_name_H-M_alt        'P -1'
_space_group_name_Hall           '-P 1'
loop_
_space_group_symop_operation_xyz
'x, y, z'
'-x, -y, -z'

_cell_length_a                   10.2057(3)
_cell_length_b                   10.3694(3)
_cell_length_c                   15.9334(4)
_cell_angle_alpha                91.854(2)
_cell_angle_beta                 99.223(2)
_cell_angle_gamma                116.2480(10)
_cell_volume                     1482.58(7)
_cell_formula_units_Z            2
_cell_measurement_reflns_used    9930
_cell_measurement_temperature    100
_cell_measurement_theta_max      28.56
_cell_measurement_theta_min      2.20
_shelx_estimated_absorpt_T_max   0.950
_shelx_estimated_absorpt_T_min   0.838
_exptl_absorpt_coefficient_mu    2.614
_exptl_absorpt_correction_T_max  0.7227
_exptl_absorpt_correction_T_min  0.6703
_exptl_absorpt_correction_type   none
_exptl_absorpt_process_details   
;
SADABS-2016/2 (Bruker,2016/2) was used for absorption correction.
wR2(int) was 0.1210 before and 0.0665 after correction.
The Ratio of minimum to maximum transmission is 0.9275.
The \l/2 correction factor is Not present.
;
_exptl_absorpt_special_details   ?
_exptl_crystal_colour            'clear colourless'
_exptl_crystal_colour_lustre     clear
_exptl_crystal_colour_primary    colourless
_exptl_crystal_density_diffrn    1.835
_exptl_crystal_density_meas      ?
_exptl_crystal_density_method    ?
_exptl_crystal_description       block
_exptl_crystal_F_000             826
_exptl_crystal_preparation       ?
_exptl_crystal_recrystallization_method 'Fast evaporation'
_exptl_crystal_size_max          0.07
_exptl_crystal_size_mid          0.04
_exptl_crystal_size_min          0.02
_exptl_transmission_factor_max   ?
_exptl_transmission_factor_min   ?
_diffrn_reflns_av_R_equivalents  0.0731
_diffrn_reflns_av_unetI/netI     0.0754
_diffrn_reflns_Laue_measured_fraction_full 0.999
_diffrn_reflns_Laue_measured_fraction_max 0.988
_diffrn_reflns_limit_h_max       15
_diffrn_reflns_limit_h_min       -13
_diffrn_reflns_limit_k_max       15
_diffrn_reflns_limit_k_min       -15
_diffrn_reflns_limit_l_max       23
_diffrn_reflns_limit_l_min       -23
_diffrn_reflns_number            66548
_diffrn_reflns_point_group_measured_fraction_full 0.999
_diffrn_reflns_point_group_measured_fraction_max 0.988
_diffrn_reflns_theta_full        25.242
_diffrn_reflns_theta_max         31.961
_diffrn_reflns_theta_min         2.690
_diffrn_ambient_temperature      100
_diffrn_detector_area_resol_mean ?
_diffrn_measured_fraction_theta_full 0.999
_diffrn_measured_fraction_theta_max 0.988
_diffrn_measurement_device_type  'Bruker APEX-II CCD'
_diffrn_measurement_method       '\f and \w scans'
_diffrn_radiation_type           MoK\a
_diffrn_radiation_wavelength     0.71073
_diffrn_source                   ?
_diffrn_source_current           1.0
_diffrn_source_power             0.05
_diffrn_source_voltage           50.0
_diffrn_standards_number         0
_reflns_Friedel_coverage         0.000
_reflns_Friedel_fraction_full    .
_reflns_Friedel_fraction_max     .
_reflns_number_gt                8289
_reflns_number_total             10143
_reflns_special_details          
;
 Reflections were merged by SHELXL according to the crystal
 class for the calculation of statistics and refinement.
 
 _reflns_Friedel_fraction is defined as the number of unique
 Friedel pairs measured divided by the number that would be
 possible theoretically, ignoring centric projections and
 systematic absences.
;
_reflns_threshold_expression     'I > 2\s(I)'
_computing_cell_refinement       'SAINT V8.40B (?, 2016)'
_computing_data_collection       ?
_computing_data_reduction        'SAINT V8.40B (?, 2016)'
_computing_molecular_graphics    'Olex2 1.5 (Dolomanov et al., 2009)'
_computing_publication_material  'Olex2 1.5 (Dolomanov et al., 2009)'
_computing_structure_refinement  'SHELXL 2016/4 (Sheldrick, 2015)'
_computing_structure_solution    'SHELXT 2018/2 (Sheldrick, 2018)'
_refine_diff_density_max         1.826
_refine_diff_density_min         -1.210
_refine_diff_density_rms         0.184
_refine_ls_extinction_coef       .
_refine_ls_extinction_method     none
_refine_ls_goodness_of_fit_ref   1.075
_refine_ls_hydrogen_treatment    mixed
_refine_ls_matrix_type           full
_refine_ls_number_parameters     450
_refine_ls_number_reflns         10143
_refine_ls_number_restraints     1
_refine_ls_R_factor_all          0.0611
_refine_ls_R_factor_gt           0.0421
_refine_ls_restrained_S_all      1.075
_refine_ls_shift/su_max          0.001
_refine_ls_shift/su_mean         0.000
_refine_ls_structure_factor_coef Fsqd
_refine_ls_weighting_details     
'w=1/[\s^2^(Fo^2^)+(0.0361P)^2^] where P=(Fo^2^+2Fc^2^)/3'
_refine_ls_weighting_scheme      calc
_refine_ls_wR_factor_gt          0.0738
_refine_ls_wR_factor_ref         0.0775
_refine_special_details          ?
_olex2_refinement_description    
;
1. Fixed Uiso
 At 1.2 times of:
  All C(H,H) groups
 At 1.5 times of:
  All N(H) groups, All N(H,H,H,H) groups, All O(H) groups, All O(H,H,H) groups
2. Restrained distances
 O7-H7E
 1 with sigma of 0.02
3.a Secondary CH2 refined with riding coordinates:
 C1(H1A,H1B), C2(H2A,H2B), C3(H3A,H3B), C4(H4A,H4B), C5(H5E,H5F), C6(H6C,H6D),
 C7(H7C,H7D), C8(H8C,H8D), C9(H9A,H9B), C11(H11A,H11B), C13(H13A,H13B),
 C15(H15A,H15B)
;
_atom_sites_solution_hydrogens   mixed
_atom_sites_solution_primary     ?
_atom_sites_solution_secondary   ?
loop_
_atom_site_label
_atom_site_type_symbol
_atom_site_fract_x
_atom_site_fract_y
_atom_site_fract_z
_atom_site_U_iso_or_equiv
_atom_site_adp_type
_atom_site_occupancy
_atom_site_site_symmetry_order
_atom_site_calc_flag
_atom_site_refinement_flags_posn
_atom_site_refinement_flags_adp
_atom_site_refinement_flags_occupancy
_atom_site_disorder_assembly
_atom_site_disorder_group
O1 O 0.6149(2) 0.3678(2) 0.34585(12) 0.0151(4) Uani 1 1 d . . . . .
H6E H 0.898(4) 0.081(4) 0.531(2) 0.023 Uiso 1 1 d . U . . .
H6F H 0.959(4) 0.132(4) 0.464(2) 0.023 Uiso 1 1 d . U . . .
H5C H 0.763(4) 0.159(4) 0.399(2) 0.023 Uiso 1 1 d . U . . .
C1 C 0.9740(3) 0.7021(3) 0.29112(19) 0.0155(6) Uani 1 1 d . . . . .
H1A H 1.024912 0.706621 0.350304 0.019 Uiso 1 1 calc R U . . .
H1B H 0.985611 0.800281 0.281875 0.019 Uiso 1 1 calc R U . . .
O10 O 0.7617(3) 0.8162(4) 0.68098(17) 0.0607(10) Uani 1 1 d . . . . .
O11 O 0.9246(3) 0.9460(3) 0.6095(2) 0.0572(9) Uani 1 1 d . . . . .
O12 O 0.8067(2) 0.6638(2) -0.02037(14) 0.0220(5) Uani 1 1 d . . . . .
O13 O 0.8377(3) 0.8823(2) 0.01009(14) 0.0259(5) Uani 1 1 d . . . . .
O14 O 1.0024(2) 0.8173(2) 0.06947(13) 0.0194(5) Uani 1 1 d . . . . .
O15 O 0.5725(3) 0.8339(3) 0.14777(15) 0.0336(6) Uani 1 1 d . . . . .
O16 O 0.3825(3) 0.7630(3) 0.2073(2) 0.0441(7) Uani 1 1 d . . . . .
O17 O 0.6093(3) 0.8607(3) 0.28509(16) 0.0361(6) Uani 1 1 d . . . . .
H7B H 1.274(5) 0.636(5) 0.450(3) 0.054 Uiso 1 1 d . U . . .
N2 N 1.0287(2) 0.5054(2) 0.23403(14) 0.0104(5) Uani 1 1 d . . . . .
N3 N 0.7832(3) 0.2741(3) 0.10687(15) 0.0126(5) Uani 1 1 d . . . . .
N4 N 0.5686(3) 0.3697(3) 0.15417(15) 0.0130(5) Uani 1 1 d . . . . .
N5 N 0.3124(3) -0.0109(3) 0.14155(18) 0.0193(6) Uani 1 1 d . . . . .
H5A H 0.250(4) -0.002(4) 0.117(3) 0.029 Uiso 1 1 d . U . . .
N6 N 0.5209(3) 0.5023(4) 0.40289(18) 0.0216(6) Uani 1 1 d . . . . .
H6A H 0.446(4) 0.431(4) 0.404(2) 0.032 Uiso 1 1 d . U . . .
N7 N 1.1854(3) 0.5847(3) 0.45801(16) 0.0155(5) Uani 1 1 d . . . . .
H7A H 1.158(4) 0.589(4) 0.501(2) 0.023 Uiso 1 1 d . U . . .
N8 N 0.9720(3) 0.0594(3) 0.17574(18) 0.0209(6) Uani 1 1 d . . . . .
N9 N 0.5213(3) 0.8203(3) 0.21487(19) 0.0231(6) Uani 1 1 d . . . . .
N10 N 0.8817(3) 0.7878(3) 0.01901(15) 0.0148(5) Uani 1 1 d . . . . .
N11 N 0.8192(3) 0.8284(3) 0.61831(18) 0.0267(6) Uani 1 1 d . . . . .
H6B H 0.528(5) 0.579(5) 0.421(3) 0.040 Uiso 1 1 d . U . . .
H5B H 0.317(4) -0.089(5) 0.152(3) 0.040 Uiso 1 1 d . U . . .
H8A H 0.961(4) 0.011(4) 0.125(3) 0.040 Uiso 1 1 d . U . . .
H8B H 1.016(5) 0.058(4) 0.220(3) 0.040 Uiso 1 1 d . U . . .
O2 O 0.9496(2) 0.4399(2) 0.38953(12) 0.0131(4) Uani 1 1 d . . . . .
O3 O 0.9021(2) 0.1979(2) 0.25114(12) 0.0139(4) Uani 1 1 d . . . . .
O4 O 0.5515(2) 0.1152(2) 0.20768(12) 0.0139(4) Uani 1 1 d . . . . .
O5 O 0.7098(2) 0.1494(3) 0.36534(14) 0.0189(5) Uani 1 1 d . . . . .
H5D H 0.671(4) 0.059(4) 0.344(2) 0.028 Uiso 1 1 d . U . . .
O6 O 0.9167(3) 0.1547(3) 0.49522(17) 0.0337(6) Uani 1 1 d . . . . .
O7 O 0.4879(3) 0.7576(3) 0.43505(18) 0.0289(6) Uani 1 1 d D . . . .
Dy1 Dy 0.76734(2) 0.32868(2) 0.26430(2) 0.00987(5) Uani 1 1 d . . . . .
O9 O 0.7783(4) 0.7211(3) 0.56620(19) 0.0539(8) Uani 1 1 d . . . . .
C2 C 1.0464(3) 0.6554(3) 0.22832(19) 0.0152(6) Uani 1 1 d . . . . .
H2A H 1.002393 0.661633 0.169447 0.018 Uiso 1 1 calc R U . . .
H2B H 1.153942 0.723668 0.238896 0.018 Uiso 1 1 calc R U . . .
C3 C 1.0536(3) 0.4527(3) 0.15224(17) 0.0134(6) Uani 1 1 d . . . . .
H3A H 1.082672 0.374372 0.162523 0.016 Uiso 1 1 calc R U . . .
H3B H 1.136248 0.532953 0.132764 0.016 Uiso 1 1 calc R U . . .
C4 C 0.9146(3) 0.3965(3) 0.08304(18) 0.0149(6) Uani 1 1 d . . . . .
H4A H 0.889391 0.476728 0.070806 0.018 Uiso 1 1 calc R U . . .
H4B H 0.935422 0.363533 0.029976 0.018 Uiso 1 1 calc R U . . .
C5 C 0.6456(3) 0.2498(3) 0.04495(18) 0.0153(6) Uani 1 1 d . . . . .
H5E H 0.565558 0.151870 0.047556 0.018 Uiso 1 1 calc R U . . .
H5F H 0.666007 0.254450 -0.013851 0.018 Uiso 1 1 calc R U . . .
C6 C 0.5930(3) 0.3620(3) 0.06440(17) 0.0149(6) Uani 1 1 d . . . . .
H6C H 0.667935 0.458269 0.054496 0.018 Uiso 1 1 calc R U . . .
H6D H 0.498646 0.338329 0.024219 0.018 Uiso 1 1 calc R U . . .
C7 C 0.5727(3) 0.5121(3) 0.17512(18) 0.0158(6) Uani 1 1 d . . . . .
H7C H 0.517518 0.505903 0.221825 0.019 Uiso 1 1 calc R U . . .
H7D H 0.523023 0.537326 0.124316 0.019 Uiso 1 1 calc R U . . .
C8 C 0.7318(3) 0.6293(3) 0.20260(19) 0.0161(6) Uani 1 1 d . . . . .
H8C H 0.785734 0.636823 0.155121 0.019 Uiso 1 1 calc R U . . .
H8D H 0.731365 0.723388 0.214472 0.019 Uiso 1 1 calc R U . . .
C9 C 0.7578(3) 0.6246(3) 0.35689(18) 0.0169(6) Uani 1 1 d . . . . .
H9A H 0.730521 0.704811 0.350271 0.020 Uiso 1 1 calc R U . . .
H9B H 0.837457 0.652599 0.408350 0.020 Uiso 1 1 calc R U . . .
C10 C 0.6224(3) 0.4876(3) 0.36799(18) 0.0171(6) Uani 1 1 d . . . . .
C11 C 1.1402(3) 0.5076(3) 0.30652(17) 0.0128(6) Uani 1 1 d . . . . .
H11A H 1.236370 0.594339 0.308688 0.015 Uiso 1 1 calc R U . . .
H11B H 1.155888 0.420738 0.298510 0.015 Uiso 1 1 calc R U . . .
C12 C 1.0868(3) 0.5100(3) 0.38942(17) 0.0118(5) Uani 1 1 d . . . . .
C13 C 0.8009(3) 0.1399(3) 0.10098(18) 0.0153(6) Uani 1 1 d . . . . .
H13A H 0.846657 0.136613 0.051183 0.018 Uiso 1 1 calc R U . . .
H13B H 0.701806 0.054580 0.092173 0.018 Uiso 1 1 calc R U . . .
C14 C 0.8979(3) 0.1342(3) 0.18181(18) 0.0135(6) Uani 1 1 d . . . . .
C15 C 0.4219(3) 0.2514(3) 0.16135(19) 0.0158(6) Uani 1 1 d . . . . .
H15A H 0.347332 0.238642 0.109568 0.019 Uiso 1 1 calc R U . . .
H15B H 0.388831 0.277374 0.211567 0.019 Uiso 1 1 calc R U . . .
C16 C 0.4315(3) 0.1125(3) 0.17087(17) 0.0145(6) Uani 1 1 d . . . . .
N1 N 0.8125(2) 0.5996(3) 0.28062(15) 0.0130(5) Uani 1 1 d . . . . .
O8 O 0.5780(3) 0.9441(3) 0.58628(19) 0.0487(7) Uani 1 1 d . . . . .
H7E H 0.468(9) 0.786(9) 0.376(2) 0.18(3) Uiso 1 1 d D . . . .
H7F H 0.536(7) 0.813(7) 0.473(4) 0.11(3) Uiso 1 1 d . . . . .

loop_
_atom_site_aniso_label
_atom_site_aniso_U_11
_atom_site_aniso_U_22
_atom_site_aniso_U_33
_atom_site_aniso_U_23
_atom_site_aniso_U_13
_atom_site_aniso_U_12
O1 0.0117(10) 0.0201(11) 0.0135(10) 0.0020(8) 0.0039(8) 0.0066(9)
C1 0.0132(13) 0.0136(14) 0.0193(14) 0.0026(11) 0.0044(11) 0.0052(12)
O10 0.0329(16) 0.128(3) 0.0246(15) 0.0021(17) 0.0080(12) 0.0394(19)
O11 0.0433(18) 0.0299(16) 0.078(2) 0.0154(15) -0.0085(16) 0.0051(14)
O12 0.0212(11) 0.0164(11) 0.0246(12) -0.0027(9) -0.0017(9) 0.0076(9)
O13 0.0309(13) 0.0243(12) 0.0262(12) -0.0057(10) -0.0095(10) 0.0213(11)
O14 0.0117(10) 0.0263(12) 0.0166(10) 0.0053(9) -0.0021(8) 0.0068(9)
O15 0.0474(16) 0.0387(15) 0.0241(13) 0.0089(11) 0.0091(11) 0.0266(13)
O16 0.0213(13) 0.0332(15) 0.080(2) 0.0202(15) 0.0172(14) 0.0105(12)
O17 0.0526(17) 0.0328(14) 0.0259(13) -0.0063(11) -0.0110(12) 0.0287(13)
N2 0.0119(11) 0.0138(12) 0.0066(10) 0.0012(9) 0.0016(8) 0.0069(10)
N3 0.0110(11) 0.0137(12) 0.0124(11) 0.0013(9) 0.0004(9) 0.0057(10)
N4 0.0124(11) 0.0162(12) 0.0117(11) 0.0034(9) 0.0027(9) 0.0076(10)
N5 0.0110(12) 0.0219(15) 0.0209(14) 0.0011(11) -0.0020(10) 0.0054(11)
N6 0.0183(13) 0.0274(16) 0.0235(14) 0.0007(12) 0.0078(11) 0.0131(13)
N7 0.0116(12) 0.0211(14) 0.0114(12) 0.0001(10) 0.0024(9) 0.0053(11)
N8 0.0209(14) 0.0253(15) 0.0180(13) -0.0037(11) -0.0043(11) 0.0148(12)
N9 0.0158(13) 0.0166(14) 0.0383(17) 0.0110(12) 0.0069(12) 0.0077(11)
N10 0.0129(12) 0.0197(13) 0.0108(11) 0.0030(10) 0.0028(9) 0.0063(11)
N11 0.0275(15) 0.0290(17) 0.0221(14) -0.0004(12) -0.0005(12) 0.0135(13)
O2 0.0098(9) 0.0167(10) 0.0106(9) 0.0016(8) 0.0014(7) 0.0042(8)
O3 0.0130(10) 0.0144(10) 0.0142(10) 0.0019(8) 0.0016(8) 0.0065(8)
O4 0.0108(9) 0.0137(10) 0.0148(10) 0.0022(8) -0.0003(8) 0.0043(8)
O5 0.0148(11) 0.0232(12) 0.0143(11) 0.0041(9) -0.0005(8) 0.0059(10)
O6 0.0403(16) 0.0416(16) 0.0256(14) 0.0052(12) 0.0058(11) 0.0243(13)
O7 0.0204(12) 0.0302(14) 0.0305(14) 0.0041(12) 0.0064(11) 0.0061(11)
Dy1 0.00725(6) 0.01311(7) 0.00871(6) 0.00194(4) 0.00085(4) 0.00431(5)
O9 0.060(2) 0.0479(19) 0.0406(17) -0.0158(14) 0.0104(15) 0.0138(16)
C2 0.0153(14) 0.0126(14) 0.0184(14) 0.0051(11) 0.0048(11) 0.0063(12)
C3 0.0119(13) 0.0160(15) 0.0119(13) 0.0006(11) 0.0041(10) 0.0055(11)
C4 0.0136(13) 0.0191(15) 0.0121(13) 0.0042(11) 0.0033(10) 0.0071(12)
C5 0.0130(13) 0.0215(16) 0.0105(13) 0.0026(11) 0.0011(10) 0.0075(12)
C6 0.0141(13) 0.0215(16) 0.0118(13) 0.0043(11) 0.0010(10) 0.0108(12)
C7 0.0151(14) 0.0209(16) 0.0157(14) 0.0043(12) 0.0009(11) 0.0126(12)
C8 0.0162(14) 0.0173(15) 0.0170(14) 0.0036(12) 0.0031(11) 0.0096(12)
C9 0.0150(14) 0.0214(16) 0.0163(14) 0.0004(12) 0.0034(11) 0.0102(13)
C10 0.0166(14) 0.0277(17) 0.0105(13) 0.0036(12) 0.0027(11) 0.0131(13)
C11 0.0079(12) 0.0182(15) 0.0117(13) 0.0009(11) 0.0025(10) 0.0052(11)
C12 0.0126(13) 0.0138(14) 0.0109(13) 0.0028(10) 0.0023(10) 0.0075(11)
C13 0.0171(14) 0.0164(15) 0.0126(13) -0.0008(11) 0.0018(11) 0.0083(12)
C14 0.0114(13) 0.0111(14) 0.0159(14) 0.0011(11) 0.0024(10) 0.0033(11)
C15 0.0098(13) 0.0210(16) 0.0160(14) 0.0028(12) 0.0015(11) 0.0069(12)
C16 0.0124(13) 0.0196(15) 0.0099(13) 0.0023(11) 0.0014(10) 0.0061(12)
N1 0.0097(11) 0.0168(13) 0.0152(12) 0.0038(10) 0.0050(9) 0.0073(10)
O8 0.0470(18) 0.0498(18) 0.0465(18) 0.0025(14) 0.0108(14) 0.0190(15)

_geom_special_details            
;
 All esds (except the esd in the dihedral angle between two l.s. planes)
 are estimated using the full covariance matrix.  The cell esds are taken
 into account individually in the estimation of esds in distances, angles
 and torsion angles; correlations between esds in cell parameters are only
 used when they are defined by crystal symmetry.  An approximate (isotropic)
 treatment of cell esds is used for estimating esds involving l.s. planes.
;
loop_
_geom_bond_atom_site_label_1
_geom_bond_atom_site_label_2
_geom_bond_distance
_geom_bond_site_symmetry_2
_geom_bond_publ_flag
O1 Dy1 2.334(2) . ?
O1 C10 1.245(4) . ?
C1 H1A 0.9900 . ?
C1 H1B 0.9900 . ?
C1 C2 1.518(4) . ?
C1 N1 1.492(4) . ?
O10 N11 1.220(4) . ?
O11 N11 1.250(4) . ?
O12 N10 1.247(3) . ?
O13 N10 1.249(3) . ?
O14 N10 1.262(3) . ?
O15 N9 1.249(4) . ?
O16 N9 1.253(3) . ?
O17 N9 1.245(4) . ?
N2 Dy1 2.618(2) . ?
N2 C2 1.492(4) . ?
N2 C3 1.498(3) . ?
N2 C11 1.477(3) . ?
N3 Dy1 2.600(2) . ?
N3 C4 1.497(4) . ?
N3 C5 1.496(3) . ?
N3 C13 1.482(4) . ?
N4 Dy1 2.654(2) . ?
N4 C6 1.496(4) . ?
N4 C7 1.484(4) . ?
N4 C15 1.483(4) . ?
N5 H5A 0.74(4) . ?
N5 H5B 0.85(4) . ?
N5 C16 1.318(4) . ?
N6 H6A 0.80(4) . ?
N6 H6B 0.80(4) . ?
N6 C10 1.313(4) . ?
N7 H7B 0.86(5) . ?
N7 H7A 0.78(4) . ?
N7 C12 1.308(4) . ?
N8 H8A 0.91(4) . ?
N8 H8B 0.78(4) . ?
N8 C14 1.311(4) . ?
N11 O9 1.234(4) . ?
O2 Dy1 2.3527(18) . ?
O2 C12 1.261(3) . ?
O3 Dy1 2.344(2) . ?
O3 C14 1.254(3) . ?
O4 Dy1 2.3423(19) . ?
O4 C16 1.258(3) . ?
O5 H5C 0.67(4) . ?
O5 H5D 0.87(4) . ?
O5 Dy1 2.434(2) . ?
O6 H6E 0.94(4) . ?
O6 H6F 0.80(4) . ?
O7 H7E 1.01(2) . ?
O7 H7F 0.75(7) . ?
Dy1 N1 2.635(2) . ?
C2 H2A 0.9900 . ?
C2 H2B 0.9900 . ?
C3 H3A 0.9900 . ?
C3 H3B 0.9900 . ?
C3 C4 1.515(4) . ?
C4 H4A 0.9900 . ?
C4 H4B 0.9900 . ?
C5 H5E 0.9900 . ?
C5 H5F 0.9900 . ?
C5 C6 1.523(4) . ?
C6 H6C 0.9900 . ?
C6 H6D 0.9900 . ?
C7 H7C 0.9900 . ?
C7 H7D 0.9900 . ?
C7 C8 1.516(4) . ?
C8 H8C 0.9900 . ?
C8 H8D 0.9900 . ?
C8 N1 1.496(4) . ?
C9 H9A 0.9900 . ?
C9 H9B 0.9900 . ?
C9 C10 1.523(4) . ?
C9 N1 1.477(4) . ?
C11 H11A 0.9900 . ?
C11 H11B 0.9900 . ?
C11 C12 1.511(4) . ?
C13 H13A 0.9900 . ?
C13 H13B 0.9900 . ?
C13 C14 1.513(4) . ?
C15 H15A 0.9900 . ?
C15 H15B 0.9900 . ?
C15 C16 1.497(4) . ?

loop_
_geom_angle_atom_site_label_1
_geom_angle_atom_site_label_2
_geom_angle_atom_site_label_3
_geom_angle
_geom_angle_site_symmetry_1
_geom_angle_site_symmetry_3
_geom_angle_publ_flag
C10 O1 Dy1 125.77(18) . . ?
H1A C1 H1B 108.0 . . ?
C2 C1 H1A 109.4 . . ?
C2 C1 H1B 109.4 . . ?
N1 C1 H1A 109.4 . . ?
N1 C1 H1B 109.4 . . ?
N1 C1 C2 111.3(2) . . ?
C2 N2 Dy1 112.20(16) . . ?
C2 N2 C3 108.6(2) . . ?
C3 N2 Dy1 110.74(16) . . ?
C11 N2 Dy1 106.47(15) . . ?
C11 N2 C2 109.2(2) . . ?
C11 N2 C3 109.7(2) . . ?
C4 N3 Dy1 110.16(16) . . ?
C5 N3 Dy1 112.35(16) . . ?
C5 N3 C4 108.9(2) . . ?
C13 N3 Dy1 107.48(16) . . ?
C13 N3 C4 109.7(2) . . ?
C13 N3 C5 108.2(2) . . ?
C6 N4 Dy1 111.79(16) . . ?
C7 N4 Dy1 111.98(16) . . ?
C7 N4 C6 107.8(2) . . ?
C15 N4 Dy1 105.33(16) . . ?
C15 N4 C6 110.0(2) . . ?
C15 N4 C7 109.9(2) . . ?
H5A N5 H5B 128(4) . . ?
C16 N5 H5A 114(3) . . ?
C16 N5 H5B 118(3) . . ?
H6A N6 H6B 118(4) . . ?
C10 N6 H6A 118(3) . . ?
C10 N6 H6B 124(3) . . ?
H7B N7 H7A 125(4) . . ?
C12 N7 H7B 116(3) . . ?
C12 N7 H7A 119(3) . . ?
H8A N8 H8B 127(4) . . ?
C14 N8 H8A 120(3) . . ?
C14 N8 H8B 112(3) . . ?
O15 N9 O16 117.5(3) . . ?
O17 N9 O15 118.9(3) . . ?
O17 N9 O16 123.6(3) . . ?
O12 N10 O13 120.9(2) . . ?
O12 N10 O14 119.5(2) . . ?
O13 N10 O14 119.6(2) . . ?
O10 N11 O11 120.6(3) . . ?
O10 N11 O9 119.2(3) . . ?
O9 N11 O11 120.1(3) . . ?
C12 O2 Dy1 123.40(17) . . ?
C14 O3 Dy1 123.80(18) . . ?
C16 O4 Dy1 123.73(18) . . ?
H5C O5 H5D 107(4) . . ?
Dy1 O5 H5C 118(3) . . ?
Dy1 O5 H5D 117(2) . . ?
H6E O6 H6F 99(3) . . ?
H7E O7 H7F 122(7) . . ?
O1 Dy1 N2 130.88(7) . . ?
O1 Dy1 N3 141.72(7) . . ?
O1 Dy1 N4 74.12(7) . . ?
O1 Dy1 O2 83.07(7) . . ?
O1 Dy1 O3 143.91(7) . . ?
O1 Dy1 O4 84.04(7) . . ?
O1 Dy1 O5 73.04(8) . . ?
O1 Dy1 N1 66.42(7) . . ?
N2 Dy1 N4 106.21(7) . . ?
N2 Dy1 N1 68.61(7) . . ?
N3 Dy1 N2 69.65(7) . . ?
N3 Dy1 N4 68.52(7) . . ?
N3 Dy1 N1 105.61(7) . . ?
O2 Dy1 N2 66.71(7) . . ?
O2 Dy1 N3 132.69(7) . . ?
O2 Dy1 N4 141.53(7) . . ?
O2 Dy1 O5 74.06(7) . . ?
O2 Dy1 N1 74.53(7) . . ?
O3 Dy1 N2 71.39(7) . . ?
O3 Dy1 N3 66.78(7) . . ?
O3 Dy1 N4 132.80(7) . . ?
O3 Dy1 O2 82.63(7) . . ?
O3 Dy1 O5 71.21(7) . . ?
O3 Dy1 N1 139.17(7) . . ?
O4 Dy1 N2 142.52(7) . . ?
O4 Dy1 N3 73.72(7) . . ?
O4 Dy1 N4 66.17(7) . . ?
O4 Dy1 O2 142.22(7) . . ?
O4 Dy1 O3 87.32(7) . . ?
O4 Dy1 O5 68.23(7) . . ?
O4 Dy1 N1 130.65(7) . . ?
O5 Dy1 N2 128.17(7) . . ?
O5 Dy1 N3 123.52(8) . . ?
O5 Dy1 N4 125.51(7) . . ?
O5 Dy1 N1 130.82(8) . . ?
N1 Dy1 N4 68.10(7) . . ?
C1 C2 H2A 108.8 . . ?
C1 C2 H2B 108.8 . . ?
N2 C2 C1 113.7(2) . . ?
N2 C2 H2A 108.8 . . ?
N2 C2 H2B 108.8 . . ?
H2A C2 H2B 107.7 . . ?
N2 C3 H3A 109.4 . . ?
N2 C3 H3B 109.4 . . ?
N2 C3 C4 111.2(2) . . ?
H3A C3 H3B 108.0 . . ?
C4 C3 H3A 109.4 . . ?
C4 C3 H3B 109.4 . . ?
N3 C4 C3 113.2(2) . . ?
N3 C4 H4A 108.9 . . ?
N3 C4 H4B 108.9 . . ?
C3 C4 H4A 108.9 . . ?
C3 C4 H4B 108.9 . . ?
H4A C4 H4B 107.8 . . ?
N3 C5 H5E 109.3 . . ?
N3 C5 H5F 109.3 . . ?
N3 C5 C6 111.7(2) . . ?
H5E C5 H5F 107.9 . . ?
C6 C5 H5E 109.3 . . ?
C6 C5 H5F 109.3 . . ?
N4 C6 C5 113.2(2) . . ?
N4 C6 H6C 108.9 . . ?
N4 C6 H6D 108.9 . . ?
C5 C6 H6C 108.9 . . ?
C5 C6 H6D 108.9 . . ?
H6C C6 H6D 107.8 . . ?
N4 C7 H7C 109.5 . . ?
N4 C7 H7D 109.5 . . ?
N4 C7 C8 110.9(2) . . ?
H7C C7 H7D 108.1 . . ?
C8 C7 H7C 109.5 . . ?
C8 C7 H7D 109.5 . . ?
C7 C8 H8C 109.2 . . ?
C7 C8 H8D 109.2 . . ?
H8C C8 H8D 107.9 . . ?
N1 C8 C7 112.3(2) . . ?
N1 C8 H8C 109.2 . . ?
N1 C8 H8D 109.2 . . ?
H9A C9 H9B 108.2 . . ?
C10 C9 H9A 109.7 . . ?
C10 C9 H9B 109.7 . . ?
N1 C9 H9A 109.7 . . ?
N1 C9 H9B 109.7 . . ?
N1 C9 C10 109.9(2) . . ?
O1 C10 N6 123.3(3) . . ?
O1 C10 C9 118.9(3) . . ?
N6 C10 C9 117.8(3) . . ?
N2 C11 H11A 109.7 . . ?
N2 C11 H11B 109.7 . . ?
N2 C11 C12 109.8(2) . . ?
H11A C11 H11B 108.2 . . ?
C12 C11 H11A 109.7 . . ?
C12 C11 H11B 109.7 . . ?
N7 C12 C11 118.3(2) . . ?
O2 C12 N7 122.9(3) . . ?
O2 C12 C11 118.7(2) . . ?
N3 C13 H13A 109.5 . . ?
N3 C13 H13B 109.5 . . ?
N3 C13 C14 110.6(2) . . ?
H13A C13 H13B 108.1 . . ?
C14 C13 H13A 109.5 . . ?
C14 C13 H13B 109.5 . . ?
N8 C14 C13 117.7(3) . . ?
O3 C14 N8 123.1(3) . . ?
O3 C14 C13 119.3(3) . . ?
N4 C15 H15A 109.5 . . ?
N4 C15 H15B 109.5 . . ?
N4 C15 C16 110.6(2) . . ?
H15A C15 H15B 108.1 . . ?
C16 C15 H15A 109.5 . . ?
C16 C15 H15B 109.5 . . ?
N5 C16 C15 119.0(3) . . ?
O4 C16 N5 121.3(3) . . ?
O4 C16 C15 119.8(3) . . ?
C1 N1 Dy1 111.15(17) . . ?
C1 N1 C8 107.8(2) . . ?
C8 N1 Dy1 110.16(17) . . ?
C9 N1 C1 109.0(2) . . ?
C9 N1 Dy1 108.73(17) . . ?
C9 N1 C8 110.0(2) . . ?

loop_
_geom_torsion_atom_site_label_1
_geom_torsion_atom_site_label_2
_geom_torsion_atom_site_label_3
_geom_torsion_atom_site_label_4
_geom_torsion
_geom_torsion_site_symmetry_1
_geom_torsion_site_symmetry_2
_geom_torsion_site_symmetry_3
_geom_torsion_site_symmetry_4
_geom_torsion_publ_flag
N2 C3 C4 N3 -59.2(3) . . . . ?
N2 C11 C12 N7 -144.3(3) . . . . ?
N2 C11 C12 O2 35.9(4) . . . . ?
N3 C5 C6 N4 -55.2(3) . . . . ?
N3 C13 C14 N8 -153.4(3) . . . . ?
N3 C13 C14 O3 27.8(4) . . . . ?
N4 C7 C8 N1 -60.5(3) . . . . ?
N4 C15 C16 N5 -150.5(3) . . . . ?
N4 C15 C16 O4 30.7(4) . . . . ?
Dy1 O1 C10 N6 169.6(2) . . . . ?
Dy1 O1 C10 C9 -12.3(4) . . . . ?
Dy1 N2 C2 C1 37.3(3) . . . . ?
Dy1 N2 C3 C4 41.8(3) . . . . ?
Dy1 N2 C11 C12 -40.9(2) . . . . ?
Dy1 N3 C4 C3 43.2(3) . . . . ?
Dy1 N3 C5 C6 44.6(3) . . . . ?
Dy1 N3 C13 C14 -36.7(2) . . . . ?
Dy1 N4 C6 C5 36.1(3) . . . . ?
Dy1 N4 C7 C8 40.9(3) . . . . ?
Dy1 N4 C15 C16 -39.5(2) . . . . ?
Dy1 O2 C12 N7 172.3(2) . . . . ?
Dy1 O2 C12 C11 -7.9(3) . . . . ?
Dy1 O3 C14 N8 -178.8(2) . . . . ?
Dy1 O3 C14 C13 -0.1(3) . . . . ?
Dy1 O4 C16 N5 -178.7(2) . . . . ?
Dy1 O4 C16 C15 0.1(4) . . . . ?
C2 C1 N1 Dy1 44.3(3) . . . . ?
C2 C1 N1 C8 -76.5(3) . . . . ?
C2 C1 N1 C9 164.1(2) . . . . ?
C2 N2 C3 C4 -81.8(3) . . . . ?
C2 N2 C11 C12 80.4(3) . . . . ?
C3 N2 C2 C1 160.0(2) . . . . ?
C3 N2 C11 C12 -160.7(2) . . . . ?
C4 N3 C5 C6 -77.7(3) . . . . ?
C4 N3 C13 C14 83.1(3) . . . . ?
C5 N3 C4 C3 166.9(2) . . . . ?
C5 N3 C13 C14 -158.2(2) . . . . ?
C6 N4 C7 C8 -82.5(3) . . . . ?
C6 N4 C15 C16 81.1(3) . . . . ?
C7 N4 C6 C5 159.7(2) . . . . ?
C7 N4 C15 C16 -160.3(2) . . . . ?
C7 C8 N1 C1 168.1(2) . . . . ?
C7 C8 N1 Dy1 46.6(3) . . . . ?
C7 C8 N1 C9 -73.2(3) . . . . ?
C10 C9 N1 C1 -155.0(2) . . . . ?
C10 C9 N1 Dy1 -33.6(3) . . . . ?
C10 C9 N1 C8 87.0(3) . . . . ?
C11 N2 C2 C1 -80.4(3) . . . . ?
C11 N2 C3 C4 159.1(2) . . . . ?
C13 N3 C4 C3 -74.9(3) . . . . ?
C13 N3 C5 C6 163.1(2) . . . . ?
C15 N4 C6 C5 -80.5(3) . . . . ?
C15 N4 C7 C8 157.6(2) . . . . ?
N1 C1 C2 N2 -56.2(3) . . . . ?
N1 C9 C10 O1 32.8(4) . . . . ?
N1 C9 C10 N6 -149.0(3) . . . . ?

_shelx_res_file                  
;
TITL NMS24_30_DyDOTAMDMA_a.res in P-1
 nms24_30_dydotamdma_a.res created by SHELXL-2016/4 at 10:50:31 on 30-May-2025
REM Old TITL NMS24_30_DyDOTAMDMA in P1
REM SHELXT solution in P-1: R1 0.059, Rweak 0.013, Alpha 0.034
REM <I/s> 0.000 for 0 systematic absences, Orientation as input
REM Formula found by SHELXT: C21 Dy N9 O14
REM #####
CELL 0.71073 10.2057 10.3694 15.9334 91.854 99.223 116.248
ZERR 2 0.0003 0.0003 0.0004 0.002 0.002 0.001
LATT 1
SFAC C H Dy N O
UNIT 32 76 2 22 34
DFIX 1 O7 H7e

L.S. 10
PLAN  10
SIZE 0.07 0.04 0.02
TEMP -173.15
CONF
BOND
LIST 4
MORE -1
BOND $H
fmap 2
acta
OMIT -1 1 1
REM <olex2.extras>
REM <HklSrc "%.\\NMS24_30_DyDOTAMDMA_a.hkl">
REM </olex2.extras>

WGHT    0.036100
FVAR       0.44431
O1    5    0.614860    0.367821    0.345852    11.00000    0.01168    0.02007 =
         0.01347    0.00203    0.00386    0.00660
H6E   2    0.898351    0.080969    0.531228    11.00000   -1.50000
H6F   2    0.959180    0.131503    0.464201    11.00000   -1.50000
H5C   2    0.763226    0.159007    0.398658    11.00000   -1.50000
C1    1    0.974007    0.702137    0.291118    11.00000    0.01324    0.01359 =
         0.01926    0.00264    0.00437    0.00518
AFIX  23
H1A   2    1.024912    0.706621    0.350304    11.00000   -1.20000
H1B   2    0.985611    0.800281    0.281875    11.00000   -1.20000
AFIX   0

O10   5    0.761728    0.816153    0.680981    11.00000    0.03295    0.12813 =
         0.02457    0.00206    0.00800    0.03941
O11   5    0.924581    0.946037    0.609463    11.00000    0.04331    0.02994 =
         0.07831    0.01536   -0.00848    0.00506
O12   5    0.806728    0.663759   -0.020373    11.00000    0.02117    0.01642 =
         0.02456   -0.00265   -0.00173    0.00760
O13   5    0.837706    0.882350    0.010085    11.00000    0.03094    0.02426 =
         0.02619   -0.00573   -0.00950    0.02129
O14   5    1.002403    0.817301    0.069474    11.00000    0.01170    0.02632 =
         0.01656    0.00529   -0.00211    0.00681
O15   5    0.572489    0.833935    0.147772    11.00000    0.04737    0.03870 =
         0.02406    0.00890    0.00915    0.02665
O16   5    0.382527    0.762984    0.207271    11.00000    0.02132    0.03322 =
         0.07951    0.02023    0.01724    0.01052
O17   5    0.609297    0.860650    0.285092    11.00000    0.05258    0.03280 =
         0.02588   -0.00628   -0.01097    0.02868
H7B   2    1.274268    0.635995    0.450339    11.00000   -1.50000
N2    4    1.028735    0.505384    0.234032    11.00000    0.01190    0.01382 =
         0.00662    0.00120    0.00164    0.00688
N3    4    0.783249    0.274108    0.106872    11.00000    0.01104    0.01367 =
         0.01241    0.00133    0.00038    0.00573
N4    4    0.568627    0.369692    0.154167    11.00000    0.01240    0.01624 =
         0.01174    0.00344    0.00272    0.00755
N5    4    0.312419   -0.010922    0.141552    11.00000    0.01096    0.02190 =
         0.02089    0.00109   -0.00204    0.00543
H5A   2    0.249767   -0.002077    0.116986    11.00000   -1.50000
N6    4    0.520891    0.502269    0.402893    11.00000    0.01831    0.02736 =
         0.02347    0.00069    0.00775    0.01313
H6A   2    0.445563    0.430989    0.403598    11.00000   -1.50000
N7    4    1.185415    0.584656    0.458007    11.00000    0.01164    0.02107 =
         0.01142    0.00011    0.00242    0.00531
H7A   2    1.158059    0.589134    0.500675    11.00000   -1.50000
N8    4    0.972021    0.059444    0.175735    11.00000    0.02089    0.02528 =
         0.01804   -0.00368   -0.00430    0.01483
N9    4    0.521278    0.820287    0.214865    11.00000    0.01585    0.01657 =
         0.03832    0.01101    0.00686    0.00767
N10   4    0.881650    0.787758    0.019009    11.00000    0.01287    0.01974 =
         0.01080    0.00295    0.00279    0.00632
N11   4    0.819212    0.828444    0.618314    11.00000    0.02754    0.02903 =
         0.02205   -0.00043   -0.00054    0.01350
H6B   2    0.527550    0.578886    0.420555    11.00000   -1.50000
H5B   2    0.317151   -0.088765    0.151601    11.00000   -1.50000
H8A   2    0.961486    0.010653    0.124725    11.00000   -1.50000
H8B   2    1.016239    0.057612    0.219878    11.00000   -1.50000
O2    5    0.949583    0.439911    0.389533    11.00000    0.00981    0.01666 =
         0.01058    0.00155    0.00142    0.00416
O3    5    0.902080    0.197943    0.251136    11.00000    0.01301    0.01438 =
         0.01421    0.00192    0.00160    0.00648
O4    5    0.551507    0.115219    0.207680    11.00000    0.01078    0.01371 =
         0.01480    0.00222   -0.00033    0.00427
O5    5    0.709837    0.149391    0.365344    11.00000    0.01482    0.02321 =
         0.01432    0.00409   -0.00052    0.00587
H5D   2    0.671155    0.059008    0.343723    11.00000   -1.50000
O6    5    0.916745    0.154685    0.495221    11.00000    0.04029    0.04157 =
         0.02564    0.00516    0.00575    0.02425
O7    5    0.487915    0.757623    0.435052    11.00000    0.02039    0.03015 =
         0.03052    0.00410    0.00641    0.00607
DY1   3    0.767341    0.328683    0.264299    11.00000    0.00725    0.01311 =
         0.00871    0.00194    0.00085    0.00431
O9    5    0.778310    0.721055    0.566204    11.00000    0.05979    0.04792 =
         0.04056   -0.01582    0.01039    0.01379
C2    1    1.046385    0.655406    0.228315    11.00000    0.01530    0.01261 =
         0.01840    0.00511    0.00478    0.00635
AFIX  23
H2A   2    1.002393    0.661633    0.169447    11.00000   -1.20000
H2B   2    1.153942    0.723668    0.238896    11.00000   -1.20000
AFIX   0
C3    1    1.053612    0.452674    0.152236    11.00000    0.01188    0.01597 =
         0.01190    0.00055    0.00410    0.00545
AFIX  23
H3A   2    1.082672    0.374372    0.162523    11.00000   -1.20000
H3B   2    1.136248    0.532953    0.132764    11.00000   -1.20000
AFIX   0
C4    1    0.914562    0.396471    0.083038    11.00000    0.01361    0.01913 =
         0.01208    0.00415    0.00328    0.00711
AFIX  23
H4A   2    0.889391    0.476728    0.070806    11.00000   -1.20000
H4B   2    0.935422    0.363533    0.029976    11.00000   -1.20000
AFIX   0
C5    1    0.645605    0.249799    0.044952    11.00000    0.01299    0.02153 =
         0.01049    0.00259    0.00106    0.00748
AFIX  23
H5E   2    0.565558    0.151870    0.047556    11.00000   -1.20000
H5F   2    0.666007    0.254450   -0.013851    11.00000   -1.20000
AFIX   0
C6    1    0.592975    0.361994    0.064395    11.00000    0.01415    0.02146 =
         0.01175    0.00426    0.00099    0.01082
AFIX  23
H6C   2    0.667935    0.458269    0.054496    11.00000   -1.20000
H6D   2    0.498646    0.338329    0.024219    11.00000   -1.20000
AFIX   0
C7    1    0.572665    0.512075    0.175121    11.00000    0.01509    0.02085 =
         0.01572    0.00428    0.00087    0.01261
AFIX  23
H7C   2    0.517518    0.505903    0.221825    11.00000   -1.20000
H7D   2    0.523023    0.537326    0.124316    11.00000   -1.20000
AFIX   0
C8    1    0.731837    0.629305    0.202595    11.00000    0.01616    0.01734 =
         0.01704    0.00362    0.00309    0.00963
AFIX  23
H8C   2    0.785734    0.636823    0.155121    11.00000   -1.20000
H8D   2    0.731365    0.723388    0.214472    11.00000   -1.20000
AFIX   0
C9    1    0.757764    0.624648    0.356892    11.00000    0.01502    0.02140 =
         0.01630    0.00042    0.00343    0.01017
AFIX  23
H9A   2    0.730521    0.704811    0.350271    11.00000   -1.20000
H9B   2    0.837457    0.652599    0.408350    11.00000   -1.20000
AFIX   0
C10   1    0.622359    0.487566    0.367992    11.00000    0.01662    0.02775 =
         0.01049    0.00363    0.00269    0.01307
C11   1    1.140177    0.507597    0.306524    11.00000    0.00788    0.01825 =
         0.01172    0.00090    0.00250    0.00522
AFIX  23
H11A  2    1.236370    0.594339    0.308688    11.00000   -1.20000
H11B  2    1.155888    0.420738    0.298510    11.00000   -1.20000
AFIX   0
C12   1    1.086783    0.510037    0.389421    11.00000    0.01256    0.01378 =
         0.01089    0.00281    0.00233    0.00752
C13   1    0.800885    0.139903    0.100981    11.00000    0.01707    0.01638 =
         0.01256   -0.00085    0.00176    0.00831
AFIX  23
H13A  2    0.846657    0.136613    0.051183    11.00000   -1.20000
H13B  2    0.701806    0.054580    0.092173    11.00000   -1.20000
AFIX   0
C14   1    0.897889    0.134152    0.181808    11.00000    0.01141    0.01107 =
         0.01587    0.00110    0.00244    0.00325
C15   1    0.421906    0.251371    0.161345    11.00000    0.00984    0.02104 =
         0.01600    0.00278    0.00151    0.00691
AFIX  23
H15A  2    0.347332    0.238642    0.109568    11.00000   -1.20000
H15B  2    0.388831    0.277374    0.211567    11.00000   -1.20000
AFIX   0
C16   1    0.431532    0.112469    0.170871    11.00000    0.01236    0.01963 =
         0.00990    0.00230    0.00137    0.00606
N1    4    0.812454    0.599638    0.280618    11.00000    0.00971    0.01681 =
         0.01516    0.00376    0.00502    0.00732

O8    5    0.578024    0.944090    0.586284    11.00000    0.04698    0.04976 =
         0.04654    0.00255    0.01079    0.01900
H7E   2    0.468292    0.786126    0.375869    11.00000    0.17582
H7F   2    0.535596    0.812790    0.472553    11.00000    0.11340
HKLF 4


REM  NMS24_30_DyDOTAMDMA_a.res in P-1
REM R1 =  0.0421 for    8289 Fo > 4sig(Fo)  and  0.0611 for all   10143 data
REM    450 parameters refined using      1 restraints

END

WGHT      0.0361      0.0000

REM Highest difference peak  1.826,  deepest hole -1.210,  1-sigma level  0.184
Q1    1   0.4225  0.8135  0.2738  11.00000  0.05    1.83
Q2    1   0.6730  0.9031  0.2573  11.00000  0.05    1.52
Q3    1   0.4800  0.7912  0.1533  11.00000  0.05    1.20
Q4    1   0.7269  0.7698  0.5385  11.00000  0.05    1.15
Q5    1   0.8556  0.9713  0.6340  11.00000  0.05    1.14
Q6    1   0.8210  0.2233  0.2448  11.00000  0.05    0.85
Q7    1   0.9584  0.1794  0.2831  11.00000  0.05    0.82
Q8    1   0.6995  0.5563  0.3626  11.00000  0.05    0.81
Q9    1   0.7636  0.7321  0.6512  11.00000  0.05    0.78
Q10   1   0.6836  0.2755  0.2473  11.00000  0.05    0.76
;
_shelx_res_checksum              98688
_olex2_submission_special_instructions 'No special instructions were received'
_vrf_PLAT306_nms24_30_dydotamdma_a 
;
PROBLEM: Isolated Oxygen Atom (H-atoms Missing ?) ....... O8 Check 
RESPONSE: Too much disorder to place hydrogen atoms
;
####################################################################### 
# 
# This file contains crystal structure data downloaded from the 
# Cambridge Structural Database (CSD) hosted by the Cambridge 
# Crystallographic Data Centre (CCDC).
# 
# Full information about CCDC data access policies and citation 
# guidelines are available at http://www.ccdc.cam.ac.uk/access/V1 
# 
# Audit and citation data items may have been added by the CCDC. 
# Please retain this information to preserve the provenance of 
# this file and to allow appropriate attribution of the data. 
# 
#######################################################################

data_nms25_5_cedotamdmf_a
_database_code_depnum_ccdc_archive 'CCDC 2523221'
loop_
_audit_author_name
_audit_author_address
'Nicole M. Shapiro'
;The University of Iowa
United States of America
;
_audit_update_record             
;
2026-01-15 deposited with the CCDC.	2026-07-15 downloaded from the CCDC.
;
_audit_creation_date             2026-01-13
_audit_creation_method           
;
Olex2 1.5
(compiled 2022.04.07 svn.rca3783a0 for OlexSys, GUI svn.r6498)
;
_shelx_SHELXL_version_number     2016/4
_chemical_name_common            ?
_chemical_name_systematic        ?
_chemical_formula_moiety         'C22 H46 Ce N10 O6, C3 H6 N O, 3(N O3)'
_chemical_formula_sum            'C25 H52 Ce N14 O16'
_chemical_formula_weight         944.92
_chemical_melting_point          ?
loop_
_atom_type_symbol
_atom_type_description
_atom_type_scat_dispersion_real
_atom_type_scat_dispersion_imag
_atom_type_scat_source
C C 0.0033 0.0016 'International Tables Vol C Tables 4.2.6.8 and 6.1.1.4'
H H 0.0000 0.0000 'International Tables Vol C Tables 4.2.6.8 and 6.1.1.4'
Ce Ce -0.2486 2.6331 'International Tables Vol C Tables 4.2.6.8 and 6.1.1.4'
N N 0.0061 0.0033 'International Tables Vol C Tables 4.2.6.8 and 6.1.1.4'
O O 0.0106 0.0060 'International Tables Vol C Tables 4.2.6.8 and 6.1.1.4'

_shelx_space_group_comment       
;
The symmetry employed for this shelxl refinement is uniquely defined
by the following loop, which should always be used as a source of
symmetry information in preference to the above space-group names.
They are only intended as comments.
;
_space_group_crystal_system      triclinic
_space_group_IT_number           2
_space_group_name_H-M_alt        'P -1'
_space_group_name_Hall           '-P 1'
loop_
_space_group_symop_operation_xyz
'x, y, z'
'-x, -y, -z'

_cell_length_a                   12.1970(5)
_cell_length_b                   12.5630(5)
_cell_length_c                   13.5579(6)
_cell_angle_alpha                90.245(2)
_cell_angle_beta                 109.329(2)
_cell_angle_gamma                94.617(2)
_cell_volume                     1952.97(14)
_cell_formula_units_Z            2
_cell_measurement_reflns_used    9836
_cell_measurement_temperature    273.15
_cell_measurement_theta_max      25.28
_cell_measurement_theta_min      2.30
_shelx_estimated_absorpt_T_max   0.988
_shelx_estimated_absorpt_T_min   0.952
_exptl_absorpt_coefficient_mu    1.251
_exptl_absorpt_correction_T_max  0.7273
_exptl_absorpt_correction_T_min  0.6657
_exptl_absorpt_correction_type   none
_exptl_absorpt_process_details   
;
SADABS-2016/2 (Bruker,2016/2) was used for absorption correction.
wR2(int) was 0.0862 before and 0.0627 after correction.
The Ratio of minimum to maximum transmission is 0.9153.
The \l/2 correction factor is Not present.
;
_exptl_absorpt_special_details   ?
_exptl_crystal_colour            'clear colourless'
_exptl_crystal_colour_lustre     clear
_exptl_crystal_colour_primary    colourless
_exptl_crystal_density_diffrn    1.607
_exptl_crystal_density_meas      ?
_exptl_crystal_density_method    ?
_exptl_crystal_description       plate
_exptl_crystal_F_000             972
_exptl_crystal_size_max          0.04
_exptl_crystal_size_mid          0.02
_exptl_crystal_size_min          0.01
_exptl_transmission_factor_max   ?
_exptl_transmission_factor_min   ?
_diffrn_reflns_av_R_equivalents  0.0571
_diffrn_reflns_av_unetI/netI     0.0256
_diffrn_reflns_Laue_measured_fraction_full 0.999
_diffrn_reflns_Laue_measured_fraction_max 0.997
_diffrn_reflns_limit_h_max       14
_diffrn_reflns_limit_h_min       -14
_diffrn_reflns_limit_k_max       15
_diffrn_reflns_limit_k_min       -15
_diffrn_reflns_limit_l_max       16
_diffrn_reflns_limit_l_min       -16
_diffrn_reflns_number            76442
_diffrn_reflns_point_group_measured_fraction_full 0.999
_diffrn_reflns_point_group_measured_fraction_max 0.997
_diffrn_reflns_theta_full        25.242
_diffrn_reflns_theta_max         25.384
_diffrn_reflns_theta_min         1.952
_diffrn_ambient_temperature      273.15
_diffrn_detector_area_resol_mean ?
_diffrn_measured_fraction_theta_full 0.999
_diffrn_measured_fraction_theta_max 0.997
_diffrn_measurement_device_type  'Bruker APEX-II CCD'
_diffrn_measurement_method       '\f and \w scans'
_diffrn_radiation_type           MoK\a
_diffrn_radiation_wavelength     0.71073
_diffrn_source                   ?
_diffrn_source_current           1.0
_diffrn_source_power             0.05
_diffrn_source_voltage           50.0
_diffrn_standards_number         0
_reflns_Friedel_coverage         0.000
_reflns_Friedel_fraction_full    .
_reflns_Friedel_fraction_max     .
_reflns_number_gt                6597
_reflns_number_total             7150
_reflns_special_details          
;
 Reflections were merged by SHELXL according to the crystal
 class for the calculation of statistics and refinement.
 
 _reflns_Friedel_fraction is defined as the number of unique
 Friedel pairs measured divided by the number that would be
 possible theoretically, ignoring centric projections and
 systematic absences.
;
_reflns_threshold_expression     'I > 2\s(I)'
_computing_cell_refinement       'SAINT V8.40B (?, 2016)'
_computing_data_collection       ?
_computing_data_reduction        'SAINT V8.40B (?, 2016)'
_computing_molecular_graphics    'Olex2 1.5 (Dolomanov et al., 2009)'
_computing_publication_material  'Olex2 1.5 (Dolomanov et al., 2009)'
_computing_structure_refinement  'SHELXL 2016/4 (Sheldrick, 2015)'
_computing_structure_solution    'SHELXT 2018/2 (Sheldrick, 2018)'
_refine_diff_density_max         1.007
_refine_diff_density_min         -0.529
_refine_diff_density_rms         0.076
_refine_ls_extinction_coef       .
_refine_ls_extinction_method     none
_refine_ls_goodness_of_fit_ref   1.050
_refine_ls_hydrogen_treatment    mixed
_refine_ls_matrix_type           full
_refine_ls_number_parameters     542
_refine_ls_number_reflns         7150
_refine_ls_number_restraints     0
_refine_ls_R_factor_all          0.0276
_refine_ls_R_factor_gt           0.0243
_refine_ls_restrained_S_all      1.050
_refine_ls_shift/su_max          0.002
_refine_ls_shift/su_mean         0.000
_refine_ls_structure_factor_coef Fsqd
_refine_ls_weighting_details     
'w=1/[\s^2^(Fo^2^)+(0.0328P)^2^+1.3825P] where P=(Fo^2^+2Fc^2^)/3'
_refine_ls_weighting_scheme      calc
_refine_ls_wR_factor_gt          0.0585
_refine_ls_wR_factor_ref         0.0602
_refine_special_details          ?
_olex2_refinement_description    
;
1. Fixed Uiso
 At 1.2 times of:
  All C(H) groups, {H8C,H8D} of C8, {H13A,H13B} of C13, {H9A,H9B} of C9,
  {H11A,H11B} of C11, {H15A,H15B} of C15, {H5C,H5D} of C5, {H6C,H6D} of C6,
  {H7C,H7D} of C7, {H3A,H3B} of C3, {H1A,H1B} of C1, {H2A,H2B} of C2, {H4A,H4B}
  of C4
 At 1.5 times of:
  All C(H,H,H) groups, {H6A,H6B} of C1, All C(H,H,H,H,H,H) groups, All N(H,H,
  H,H,H,H) groups
2. Others
 Fixed Sof: O16A(0.5) O16B(0.5)
3.a Secondary CH2 refined with riding coordinates:
 C1(H1A,H1B), C2(H2A,H2B), C3(H3A,H3B), C4(H4A,H4B), C5(H5C,H5D), C6(H6C,H6D),
 C7(H7C,H7D), C8(H8C,H8D), C9(H9A,H9B), C11(H11A,H11B), C13(H13A,H13B),
 C15(H15A,H15B)
3.b Aromatic/amide H refined with riding coordinates:
 C17(H17), C20(H20)
3.c Idealised Me refined as rotating group:
 C18(H18A,H18B,H18C), C19(H19A,H19B,H19C), C21(H21A,H21B,H21C), C22(H22A,H22B,
 H22C), C25(H25A,H25B,H25C)
;
_atom_sites_solution_hydrogens   mixed
_atom_sites_solution_primary     ?
_atom_sites_solution_secondary   ?
loop_
_atom_site_label
_atom_site_type_symbol
_atom_site_fract_x
_atom_site_fract_y
_atom_site_fract_z
_atom_site_U_iso_or_equiv
_atom_site_adp_type
_atom_site_occupancy
_atom_site_site_symmetry_order
_atom_site_calc_flag
_atom_site_refinement_flags_posn
_atom_site_refinement_flags_adp
_atom_site_refinement_flags_occupancy
_atom_site_disorder_assembly
_atom_site_disorder_group
O1 O 0.06995(14) 0.60532(13) 0.10785(12) 0.0147(3) Uani 1 1 d . . . . .
O4 O 0.30474(14) 0.66197(13) 0.46923(12) 0.0177(4) Uani 1 1 d . . . . .
O5 O 0.31800(14) 0.69097(13) 0.25122(12) 0.0155(3) Uani 1 1 d . . . . .
O6 O 0.19329(14) 0.49508(13) 0.30516(13) 0.0179(4) Uani 1 1 d . . . . .
O7 O -0.03512(17) 0.86406(15) 0.67316(14) 0.0269(4) Uani 1 1 d . . . . .
O8 O 0.0427(2) 0.90279(15) 0.83842(14) 0.0337(5) Uani 1 1 d . . . . .
O9 O 0.07411(17) 0.75363(13) 0.77562(13) 0.0229(4) Uani 1 1 d . . . . .
O10 O 0.36614(16) 0.64155(17) 0.01175(17) 0.0378(5) Uani 1 1 d . . . . .
O11 O 0.55205(17) 0.65645(17) 0.08959(15) 0.0340(5) Uani 1 1 d . . . . .
O12 O 0.48069(18) 0.60700(18) -0.07403(16) 0.0369(5) Uani 1 1 d . . . . .
O13 O 0.71149(16) 0.84665(14) 0.40130(14) 0.0254(4) Uani 1 1 d . . . . .
O14 O 0.66884(19) 0.7898(2) 0.53623(17) 0.0425(6) Uani 1 1 d . . . . .
O15 O 0.77014(17) 0.69611(15) 0.46923(15) 0.0286(4) Uani 1 1 d . . . . .
Ce1 Ce 0.13902(2) 0.67824(2) 0.29989(2) 0.01135(5) Uani 1 1 d . . . . .
O16A O 0.4196(4) 0.0938(3) 0.1688(4) 0.0353(10) Uiso 0.5 1 d . . P . .
O16B O 0.3865(5) 0.1044(5) 0.1101(5) 0.0625(15) Uiso 0.5 1 d . . P . .
N1 N 0.13432(17) 0.82374(15) 0.13828(15) 0.0137(4) Uani 1 1 d . . . . .
N2 N -0.06556(17) 0.77545(15) 0.22932(15) 0.0136(4) Uani 1 1 d . . . . .
N3 N 0.10259(17) 0.82698(15) 0.44552(15) 0.0133(4) Uani 1 1 d . . . . .
N4 N 0.29210(17) 0.87058(15) 0.35872(15) 0.0140(4) Uani 1 1 d . . . . .
N5 N 0.49576(19) 0.75803(18) 0.25286(18) 0.0183(4) Uani 1 1 d . . . . .
N6 N 0.05132(19) 0.61309(18) -0.06357(16) 0.0163(4) Uani 1 1 d . . . . .
N7 N -0.2472(2) 0.5309(2) 0.14317(18) 0.0230(5) Uani 1 1 d . . . . .
N8 N 0.0463(2) 0.61021(18) 0.60114(17) 0.0186(4) Uani 1 1 d . . . . .
N9 N 0.41578(19) 0.58515(17) 0.61507(17) 0.0225(5) Uani 1 1 d . . . . .
N10 N 0.71705(18) 0.77708(18) 0.46955(17) 0.0230(5) Uani 1 1 d . . . . .
N11 N 0.22409(17) 0.35843(16) 0.20976(15) 0.0170(4) Uani 1 1 d . . . . .
N12 N 0.5783(2) 0.0865(2) 0.1240(2) 0.0330(6) Uani 1 1 d . . . . .
N13 N 0.46534(18) 0.63466(17) 0.00772(17) 0.0225(5) Uani 1 1 d . . . . .
N14 N 0.02623(19) 0.84137(16) 0.76197(16) 0.0199(5) Uani 1 1 d . . . . .
H8A H 0.052(3) 0.646(3) 0.655(3) 0.030 Uiso 1 1 d . U . . .
H8B H 0.020(3) 0.549(3) 0.593(2) 0.030 Uiso 1 1 d . U . . .
H5A H 0.495(3) 0.715(3) 0.211(3) 0.030 Uiso 1 1 d . U . . .
H5B H 0.556(3) 0.798(3) 0.283(2) 0.030 Uiso 1 1 d . U . . .
H7A H -0.313(3) 0.560(2) 0.120(2) 0.030 Uiso 1 1 d . U . . .
H7B H -0.247(3) 0.470(3) 0.129(2) 0.030 Uiso 1 1 d . U . . .
C1 C 0.0203(2) 0.87180(19) 0.10496(18) 0.0159(5) Uani 1 1 d . . . . .
H1A H 0.000482 0.888446 0.031644 0.019 Uiso 1 1 calc R U . . .
H1B H 0.029841 0.938669 0.144132 0.019 Uiso 1 1 calc R U . . .
H6A H 0.022(3) 0.554(3) -0.076(2) 0.024 Uiso 1 1 d . U . . .
H6B H 0.064(3) 0.648(2) -0.106(2) 0.024 Uiso 1 1 d . U . . .
O2 O -0.05294(14) 0.55403(13) 0.22961(12) 0.0149(3) Uani 1 1 d . . . . .
O3 O 0.05697(14) 0.60984(13) 0.43813(12) 0.0167(4) Uani 1 1 d . . . . .
C2 C -0.0811(2) 0.80301(19) 0.11916(18) 0.0161(5) Uani 1 1 d . . . . .
H2A H -0.151075 0.840302 0.092124 0.019 Uiso 1 1 calc R U . . .
H2B H -0.093025 0.737322 0.077698 0.019 Uiso 1 1 calc R U . . .
C3 C -0.0650(2) 0.87199(19) 0.29384(18) 0.0163(5) Uani 1 1 d . . . . .
H3A H -0.143376 0.894451 0.274578 0.020 Uiso 1 1 calc R U . . .
H3B H -0.015270 0.929772 0.279487 0.020 Uiso 1 1 calc R U . . .
C4 C -0.0217(2) 0.85035(19) 0.40932(18) 0.0153(5) Uani 1 1 d . . . . .
H4A H -0.030427 0.912098 0.448376 0.018 Uiso 1 1 calc R U . . .
H4B H -0.068762 0.790028 0.423072 0.018 Uiso 1 1 calc R U . . .
C5 C 0.1778(2) 0.92934(18) 0.46713(18) 0.0152(5) Uani 1 1 d . . . . .
H5C H 0.185211 0.957250 0.536066 0.018 Uiso 1 1 calc R U . . .
H5D H 0.140955 0.980966 0.416461 0.018 Uiso 1 1 calc R U . . .
C6 C 0.2973(2) 0.91571(19) 0.46207(18) 0.0154(5) Uani 1 1 d . . . . .
H6C H 0.342657 0.984507 0.474980 0.018 Uiso 1 1 calc R U . . .
H6D H 0.336659 0.868609 0.516566 0.018 Uiso 1 1 calc R U . . .
C7 C 0.2548(2) 0.95384(18) 0.27967(18) 0.0153(5) Uani 1 1 d . . . . .
H7C H 0.315659 1.012220 0.294843 0.018 Uiso 1 1 calc R U . . .
H7D H 0.185247 0.981951 0.285252 0.018 Uiso 1 1 calc R U . . .
C8 C 0.2297(2) 0.91197(18) 0.16902(18) 0.0157(5) Uani 1 1 d . . . . .
H8C H 0.208008 0.969996 0.121359 0.019 Uiso 1 1 calc R U . . .
H8D H 0.300019 0.886264 0.162643 0.019 Uiso 1 1 calc R U . . .
C9 C 0.1489(2) 0.76332(18) 0.05016(17) 0.0137(5) Uani 1 1 d . . . . .
H9A H 0.231218 0.756344 0.064114 0.016 Uiso 1 1 calc R U . . .
H9B H 0.120797 0.803335 -0.013013 0.016 Uiso 1 1 calc R U . . .
C10 C 0.08484(19) 0.65410(18) 0.03225(18) 0.0131(5) Uani 1 1 d . . . . .
C11 C -0.1663(2) 0.70082(19) 0.22821(19) 0.0164(5) Uani 1 1 d . . . . .
H11A H -0.236955 0.724275 0.178544 0.020 Uiso 1 1 calc R U . . .
H11B H -0.174713 0.701792 0.296895 0.020 Uiso 1 1 calc R U . . .
C12 C -0.1512(2) 0.58830(19) 0.19872(18) 0.0157(5) Uani 1 1 d . . . . .
C13 C 0.1260(2) 0.76964(19) 0.54379(17) 0.0153(5) Uani 1 1 d . . . . .
H13A H 0.094575 0.806253 0.590239 0.018 Uiso 1 1 calc R U . . .
H13B H 0.209581 0.769732 0.577933 0.018 Uiso 1 1 calc R U . . .
C14 C 0.0722(2) 0.65635(19) 0.52400(18) 0.0150(5) Uani 1 1 d . . . . .
C15 C 0.4094(2) 0.84143(19) 0.36705(19) 0.0174(5) Uani 1 1 d . . . . .
H15A H 0.446393 0.814261 0.435929 0.021 Uiso 1 1 calc R U . . .
H15B H 0.456421 0.904711 0.359157 0.021 Uiso 1 1 calc R U . . .
C16 C 0.4046(2) 0.75779(19) 0.28487(18) 0.0155(5) Uani 1 1 d . . . . .
C17 C 0.3352(2) 0.5817(2) 0.52261(19) 0.0201(5) Uani 1 1 d . . . . .
H17 H 0.298284 0.515284 0.494816 0.024 Uiso 1 1 calc R U . . .
C18 C 0.4789(2) 0.6857(2) 0.6645(2) 0.0284(6) Uani 1 1 d . . . . .
H18A H 0.552053 0.694867 0.651994 0.043 Uiso 1 1 calc R U . . .
H18B H 0.492864 0.684378 0.738421 0.043 Uiso 1 1 calc R U . . .
H18C H 0.433316 0.743899 0.635552 0.043 Uiso 1 1 calc R U . . .
C19 C 0.4510(3) 0.4876(2) 0.6713(2) 0.0391(8) Uani 1 1 d . . . . .
H19A H 0.399802 0.427579 0.634635 0.059 Uiso 1 1 calc R U . . .
H19B H 0.446825 0.494164 0.740537 0.059 Uiso 1 1 calc R U . . .
H19C H 0.529584 0.477079 0.675724 0.059 Uiso 1 1 calc R U . . .
C20 C 0.1958(2) 0.39828(19) 0.28726(18) 0.0169(5) Uani 1 1 d . . . . .
H20 H 0.176136 0.350304 0.332019 0.020 Uiso 1 1 calc R U . . .
C21 C 0.2555(2) 0.4255(2) 0.1337(2) 0.0207(5) Uani 1 1 d . . . . .
H21A H 0.322573 0.400525 0.121901 0.031 Uiso 1 1 calc R U . . .
H21B H 0.273062 0.498060 0.160231 0.031 Uiso 1 1 calc R U . . .
H21C H 0.191367 0.421851 0.069092 0.031 Uiso 1 1 calc R U . . .
C22 C 0.2155(2) 0.2426(2) 0.1916(2) 0.0230(6) Uani 1 1 d . . . . .
H22A H 0.147628 0.221547 0.132498 0.035 Uiso 1 1 calc R U . . .
H22B H 0.209481 0.207093 0.252404 0.035 Uiso 1 1 calc R U . . .
H22C H 0.283852 0.223177 0.178046 0.035 Uiso 1 1 calc R U . . .
C23 C 0.4719(3) 0.1177(3) 0.0932(4) 0.0692(14) Uani 1 1 d . . . . .
C24 C 0.6288(6) 0.0302(5) 0.2197(4) 0.0839(17) Uani 1 1 d . . . . .
C25 C 0.6546(3) 0.1121(3) 0.0640(3) 0.0504(9) Uani 1 1 d . . . . .
H25A H 0.612053 0.144710 0.000393 0.076 Uiso 1 1 calc R U . . .
H25B H 0.683505 0.047864 0.047603 0.076 Uiso 1 1 calc R U . . .
H25C H 0.718851 0.160746 0.104114 0.076 Uiso 1 1 calc R U . . .
H24A H 0.691(4) 0.066(4) 0.256(4) 0.076 Uiso 1 1 d . U . . .
H24B H 0.641(4) -0.051(4) 0.200(3) 0.076 Uiso 1 1 d . U . . .
H24C H 0.552(4) 0.043(4) 0.243(3) 0.076 Uiso 1 1 d . U . . .

loop_
_atom_site_aniso_label
_atom_site_aniso_U_11
_atom_site_aniso_U_22
_atom_site_aniso_U_33
_atom_site_aniso_U_23
_atom_site_aniso_U_13
_atom_site_aniso_U_12
O1 0.0171(8) 0.0152(8) 0.0123(8) 0.0011(6) 0.0061(7) -0.0012(7)
O4 0.0194(9) 0.0157(9) 0.0163(8) 0.0021(7) 0.0033(7) 0.0023(7)
O5 0.0141(8) 0.0155(8) 0.0166(8) -0.0007(7) 0.0049(7) 0.0001(7)
O6 0.0207(9) 0.0145(9) 0.0176(9) 0.0000(7) 0.0051(7) 0.0035(7)
O7 0.0305(10) 0.0287(10) 0.0202(10) 0.0056(8) 0.0054(8) 0.0084(8)
O8 0.0640(15) 0.0206(10) 0.0199(10) -0.0008(8) 0.0160(10) 0.0136(10)
O9 0.0388(11) 0.0148(9) 0.0192(9) 0.0030(7) 0.0135(8) 0.0090(8)
O10 0.0180(10) 0.0454(13) 0.0492(13) -0.0214(10) 0.0112(9) -0.0006(9)
O11 0.0224(10) 0.0441(12) 0.0288(11) -0.0144(9) -0.0015(9) 0.0078(9)
O12 0.0357(12) 0.0498(13) 0.0282(11) -0.0125(10) 0.0176(9) -0.0080(10)
O13 0.0238(10) 0.0234(10) 0.0252(10) 0.0061(8) 0.0046(8) -0.0050(8)
O14 0.0360(12) 0.0670(16) 0.0344(12) 0.0156(11) 0.0216(10) 0.0192(11)
O15 0.0328(11) 0.0215(10) 0.0328(11) 0.0020(8) 0.0133(9) 0.0001(8)
Ce1 0.01273(8) 0.01105(8) 0.01059(7) 0.00065(5) 0.00456(5) -0.00024(5)
N1 0.0162(10) 0.0113(10) 0.0143(10) -0.0004(8) 0.0062(8) -0.0003(8)
N2 0.0154(10) 0.0130(10) 0.0127(10) -0.0013(8) 0.0056(8) -0.0006(8)
N3 0.0148(10) 0.0120(10) 0.0135(10) -0.0002(8) 0.0059(8) -0.0020(8)
N4 0.0149(10) 0.0142(10) 0.0127(10) 0.0007(8) 0.0045(8) -0.0001(8)
N5 0.0166(11) 0.0191(12) 0.0196(11) -0.0025(9) 0.0074(9) -0.0017(9)
N6 0.0217(11) 0.0142(11) 0.0138(11) 0.0015(9) 0.0076(9) -0.0019(9)
N7 0.0156(11) 0.0201(12) 0.0306(13) -0.0076(10) 0.0047(10) -0.0002(10)
N8 0.0292(12) 0.0143(11) 0.0140(10) -0.0009(9) 0.0110(9) -0.0041(9)
N9 0.0220(11) 0.0192(11) 0.0206(11) 0.0031(9) -0.0003(9) 0.0007(9)
N10 0.0148(11) 0.0300(13) 0.0214(11) 0.0005(10) 0.0037(9) -0.0039(9)
N11 0.0174(10) 0.0161(10) 0.0175(10) -0.0008(8) 0.0057(8) 0.0027(8)
N12 0.0375(15) 0.0313(14) 0.0377(14) 0.0053(11) 0.0236(12) -0.0021(11)
N13 0.0194(11) 0.0224(12) 0.0251(12) -0.0039(9) 0.0067(10) 0.0018(9)
N14 0.0293(12) 0.0159(11) 0.0189(11) 0.0033(9) 0.0138(10) 0.0018(9)
C1 0.0191(12) 0.0161(12) 0.0134(11) 0.0018(9) 0.0061(10) 0.0043(10)
O2 0.0164(9) 0.0153(8) 0.0138(8) 0.0003(6) 0.0063(7) 0.0003(7)
O3 0.0228(9) 0.0143(8) 0.0141(8) -0.0019(7) 0.0088(7) -0.0037(7)
C2 0.0160(12) 0.0179(12) 0.0136(12) 0.0013(9) 0.0034(10) 0.0045(10)
C3 0.0164(12) 0.0136(12) 0.0189(12) -0.0010(9) 0.0058(10) 0.0022(9)
C4 0.0174(12) 0.0139(12) 0.0164(12) -0.0007(9) 0.0084(10) 0.0009(9)
C5 0.0195(12) 0.0111(11) 0.0152(12) -0.0022(9) 0.0068(10) -0.0018(9)
C6 0.0187(12) 0.0133(12) 0.0130(11) -0.0012(9) 0.0050(10) -0.0036(9)
C7 0.0194(12) 0.0103(11) 0.0164(12) 0.0009(9) 0.0070(10) -0.0017(9)
C8 0.0192(12) 0.0121(12) 0.0164(12) 0.0020(9) 0.0072(10) -0.0009(9)
C9 0.0167(12) 0.0152(12) 0.0111(11) 0.0024(9) 0.0075(9) 0.0006(9)
C10 0.0121(11) 0.0138(12) 0.0151(12) 0.0008(9) 0.0061(9) 0.0046(9)
C11 0.0132(11) 0.0190(13) 0.0172(12) -0.0030(10) 0.0061(10) -0.0013(10)
C12 0.0169(12) 0.0180(12) 0.0134(11) 0.0014(9) 0.0076(10) -0.0017(10)
C13 0.0200(12) 0.0167(12) 0.0095(11) -0.0001(9) 0.0058(10) -0.0014(10)
C14 0.0149(12) 0.0160(12) 0.0143(12) 0.0014(9) 0.0049(9) 0.0020(9)
C15 0.0144(12) 0.0188(13) 0.0180(12) -0.0020(10) 0.0053(10) -0.0032(10)
C16 0.0140(12) 0.0166(12) 0.0151(12) 0.0054(9) 0.0034(10) 0.0027(10)
C17 0.0216(13) 0.0177(13) 0.0194(13) 0.0004(10) 0.0049(11) 0.0008(10)
C18 0.0286(15) 0.0234(14) 0.0236(14) 0.0015(11) -0.0031(12) -0.0020(12)
C19 0.0476(19) 0.0231(15) 0.0303(16) 0.0049(12) -0.0082(14) -0.0002(14)
C20 0.0154(12) 0.0168(13) 0.0162(12) 0.0015(10) 0.0024(10) 0.0007(10)
C21 0.0198(13) 0.0222(13) 0.0209(13) 0.0017(10) 0.0077(11) 0.0031(10)
C22 0.0273(14) 0.0158(13) 0.0259(14) -0.0042(10) 0.0086(11) 0.0026(11)
C23 0.039(2) 0.0303(19) 0.156(5) -0.019(2) 0.060(3) -0.0108(16)
C24 0.111(5) 0.067(3) 0.055(3) 0.019(2) 0.009(3) -0.021(3)
C25 0.042(2) 0.056(2) 0.065(2) -0.0032(18) 0.0365(18) -0.0088(17)

_geom_special_details            
;
 All esds (except the esd in the dihedral angle between two l.s. planes)
 are estimated using the full covariance matrix.  The cell esds are taken
 into account individually in the estimation of esds in distances, angles
 and torsion angles; correlations between esds in cell parameters are only
 used when they are defined by crystal symmetry.  An approximate (isotropic)
 treatment of cell esds is used for estimating esds involving l.s. planes.
;
loop_
_geom_bond_atom_site_label_1
_geom_bond_atom_site_label_2
_geom_bond_distance
_geom_bond_site_symmetry_2
_geom_bond_publ_flag
O1 Ce1 2.5945(15) . ?
O1 C10 1.253(3) . ?
O4 Ce1 2.5292(16) . ?
O4 C17 1.252(3) . ?
O5 Ce1 2.4748(16) . ?
O5 C16 1.250(3) . ?
O6 Ce1 2.4399(16) . ?
O6 C20 1.244(3) . ?
O7 N14 1.238(3) . ?
O8 N14 1.241(3) . ?
O9 N14 1.274(3) . ?
O10 N13 1.239(3) . ?
O11 N13 1.265(3) . ?
O12 N13 1.236(3) . ?
O13 N10 1.265(3) . ?
O14 N10 1.247(3) . ?
O15 N10 1.250(3) . ?
Ce1 N1 2.8484(19) . ?
Ce1 N2 2.7483(19) . ?
Ce1 N3 2.8759(19) . ?
Ce1 N4 2.8693(19) . ?
Ce1 O2 2.5975(16) . ?
Ce1 O3 2.5238(16) . ?
O16A O16B 0.782(6) . ?
O16A C23 1.396(6) . ?
O16B C23 1.137(7) . ?
N1 C1 1.491(3) . ?
N1 C8 1.491(3) . ?
N1 C9 1.480(3) . ?
N2 C2 1.488(3) . ?
N2 C3 1.491(3) . ?
N2 C11 1.481(3) . ?
N3 C4 1.485(3) . ?
N3 C5 1.486(3) . ?
N3 C13 1.471(3) . ?
N4 C6 1.489(3) . ?
N4 C7 1.488(3) . ?
N4 C15 1.473(3) . ?
N5 H5A 0.78(3) . ?
N5 H5B 0.83(3) . ?
N5 C16 1.321(3) . ?
N6 H6A 0.79(3) . ?
N6 H6B 0.78(3) . ?
N6 C10 1.315(3) . ?
N7 H7A 0.88(3) . ?
N7 H7B 0.79(3) . ?
N7 C12 1.317(3) . ?
N8 H8A 0.84(3) . ?
N8 H8B 0.81(3) . ?
N8 C14 1.313(3) . ?
N9 C17 1.310(3) . ?
N9 C18 1.460(3) . ?
N9 C19 1.465(3) . ?
N11 C20 1.318(3) . ?
N11 C21 1.461(3) . ?
N11 C22 1.465(3) . ?
N12 C23 1.318(5) . ?
N12 C24 1.453(5) . ?
N12 C25 1.445(4) . ?
C1 H1A 0.9700 . ?
C1 H1B 0.9700 . ?
C1 C2 1.517(3) . ?
O2 C12 1.245(3) . ?
O3 C14 1.251(3) . ?
C2 H2A 0.9700 . ?
C2 H2B 0.9700 . ?
C3 H3A 0.9700 . ?
C3 H3B 0.9700 . ?
C3 C4 1.511(3) . ?
C4 H4A 0.9700 . ?
C4 H4B 0.9700 . ?
C5 H5C 0.9700 . ?
C5 H5D 0.9700 . ?
C5 C6 1.505(3) . ?
C6 H6C 0.9700 . ?
C6 H6D 0.9700 . ?
C7 H7C 0.9700 . ?
C7 H7D 0.9700 . ?
C7 C8 1.511(3) . ?
C8 H8C 0.9700 . ?
C8 H8D 0.9700 . ?
C9 H9A 0.9700 . ?
C9 H9B 0.9700 . ?
C9 C10 1.500(3) . ?
C11 H11A 0.9700 . ?
C11 H11B 0.9700 . ?
C11 C12 1.509(3) . ?
C13 H13A 0.9700 . ?
C13 H13B 0.9700 . ?
C13 C14 1.503(3) . ?
C15 H15A 0.9700 . ?
C15 H15B 0.9700 . ?
C15 C16 1.512(3) . ?
C17 H17 0.9300 . ?
C18 H18A 0.9600 . ?
C18 H18B 0.9600 . ?
C18 H18C 0.9600 . ?
C19 H19A 0.9600 . ?
C19 H19B 0.9600 . ?
C19 H19C 0.9600 . ?
C20 H20 0.9300 . ?
C21 H21A 0.9600 . ?
C21 H21B 0.9600 . ?
C21 H21C 0.9600 . ?
C22 H22A 0.9600 . ?
C22 H22B 0.9600 . ?
C22 H22C 0.9600 . ?
C24 H24A 0.84(5) . ?
C24 H24B 1.09(5) . ?
C24 H24C 1.11(5) . ?
C25 H25A 0.9600 . ?
C25 H25B 0.9600 . ?
C25 H25C 0.9600 . ?

loop_
_geom_angle_atom_site_label_1
_geom_angle_atom_site_label_2
_geom_angle_atom_site_label_3
_geom_angle
_geom_angle_site_symmetry_1
_geom_angle_site_symmetry_3
_geom_angle_publ_flag
C10 O1 Ce1 125.40(14) . . ?
C17 O4 Ce1 129.94(16) . . ?
C16 O5 Ce1 127.43(15) . . ?
C20 O6 Ce1 164.32(16) . . ?
O1 Ce1 N1 61.29(5) . . ?
O1 Ce1 N2 82.21(5) . . ?
O1 Ce1 N3 146.03(5) . . ?
O1 Ce1 N4 119.81(5) . . ?
O1 Ce1 O2 60.68(5) . . ?
O4 Ce1 O1 139.23(5) . . ?
O4 Ce1 N1 126.93(5) . . ?
O4 Ce1 N2 138.50(5) . . ?
O4 Ce1 N3 74.52(5) . . ?
O4 Ce1 N4 67.53(5) . . ?
O4 Ce1 O2 127.01(5) . . ?
O5 Ce1 O1 75.56(5) . . ?
O5 Ce1 O4 74.67(5) . . ?
O5 Ce1 N1 65.97(5) . . ?
O5 Ce1 N2 133.16(5) . . ?
O5 Ce1 N3 122.43(5) . . ?
O5 Ce1 N4 62.08(5) . . ?
O5 Ce1 O2 131.44(5) . . ?
O5 Ce1 O3 142.75(5) . . ?
O6 Ce1 O1 73.27(5) . . ?
O6 Ce1 O4 72.76(5) . . ?
O6 Ce1 O5 75.50(5) . . ?
O6 Ce1 N1 125.64(5) . . ?
O6 Ce1 N2 135.69(6) . . ?
O6 Ce1 N3 135.89(5) . . ?
O6 Ce1 N4 127.50(6) . . ?
O6 Ce1 O2 72.77(5) . . ?
O6 Ce1 O3 81.21(5) . . ?
N1 Ce1 N3 97.67(5) . . ?
N1 Ce1 N4 63.21(5) . . ?
N2 Ce1 N1 67.18(6) . . ?
N2 Ce1 N3 64.46(5) . . ?
N2 Ce1 N4 96.65(6) . . ?
N4 Ce1 N3 61.51(5) . . ?
O2 Ce1 N1 105.81(5) . . ?
O2 Ce1 N2 63.05(5) . . ?
O2 Ce1 N3 105.92(5) . . ?
O2 Ce1 N4 159.70(5) . . ?
O3 Ce1 O1 124.66(5) . . ?
O3 Ce1 O4 70.83(5) . . ?
O3 Ce1 N1 149.43(5) . . ?
O3 Ce1 N2 83.39(5) . . ?
O3 Ce1 N3 60.44(5) . . ?
O3 Ce1 N4 114.79(5) . . ?
O3 Ce1 O2 65.14(5) . . ?
O16B O16A C23 54.5(6) . . ?
O16A O16B C23 91.4(7) . . ?
C1 N1 Ce1 108.86(13) . . ?
C8 N1 Ce1 114.17(13) . . ?
C8 N1 C1 108.41(18) . . ?
C9 N1 Ce1 107.95(13) . . ?
C9 N1 C1 110.72(18) . . ?
C9 N1 C8 106.73(17) . . ?
C2 N2 Ce1 106.03(13) . . ?
C2 N2 C3 111.27(18) . . ?
C3 N2 Ce1 112.91(13) . . ?
C11 N2 Ce1 111.08(13) . . ?
C11 N2 C2 107.54(18) . . ?
C11 N2 C3 107.91(18) . . ?
C4 N3 Ce1 109.30(13) . . ?
C4 N3 C5 109.12(18) . . ?
C5 N3 Ce1 116.57(13) . . ?
C13 N3 Ce1 104.98(13) . . ?
C13 N3 C4 108.17(18) . . ?
C13 N3 C5 108.36(18) . . ?
C6 N4 Ce1 112.14(13) . . ?
C7 N4 Ce1 111.22(13) . . ?
C7 N4 C6 108.22(18) . . ?
C15 N4 Ce1 106.57(13) . . ?
C15 N4 C6 108.20(18) . . ?
C15 N4 C7 110.46(18) . . ?
H5A N5 H5B 121(3) . . ?
C16 N5 H5A 118(2) . . ?
C16 N5 H5B 120(2) . . ?
H6A N6 H6B 122(3) . . ?
C10 N6 H6A 120(2) . . ?
C10 N6 H6B 117(2) . . ?
H7A N7 H7B 118(3) . . ?
C12 N7 H7A 120(2) . . ?
C12 N7 H7B 121(2) . . ?
H8A N8 H8B 121(3) . . ?
C14 N8 H8A 120(2) . . ?
C14 N8 H8B 119(2) . . ?
C17 N9 C18 121.7(2) . . ?
C17 N9 C19 121.4(2) . . ?
C18 N9 C19 116.8(2) . . ?
O14 N10 O13 119.5(2) . . ?
O14 N10 O15 120.7(2) . . ?
O15 N10 O13 119.8(2) . . ?
C20 N11 C21 122.6(2) . . ?
C20 N11 C22 120.2(2) . . ?
C21 N11 C22 117.0(2) . . ?
C23 N12 C24 124.1(4) . . ?
C23 N12 C25 120.2(3) . . ?
C25 N12 C24 115.7(4) . . ?
O10 N13 O11 118.6(2) . . ?
O12 N13 O10 121.4(2) . . ?
O12 N13 O11 119.9(2) . . ?
O7 N14 O8 121.3(2) . . ?
O7 N14 O9 119.7(2) . . ?
O8 N14 O9 119.1(2) . . ?
N1 C1 H1A 108.4 . . ?
N1 C1 H1B 108.4 . . ?
N1 C1 C2 115.56(19) . . ?
H1A C1 H1B 107.5 . . ?
C2 C1 H1A 108.4 . . ?
C2 C1 H1B 108.4 . . ?
C12 O2 Ce1 122.99(15) . . ?
C14 O3 Ce1 125.30(15) . . ?
N2 C2 C1 114.51(19) . . ?
N2 C2 H2A 108.6 . . ?
N2 C2 H2B 108.6 . . ?
C1 C2 H2A 108.6 . . ?
C1 C2 H2B 108.6 . . ?
H2A C2 H2B 107.6 . . ?
N2 C3 H3A 109.3 . . ?
N2 C3 H3B 109.3 . . ?
N2 C3 C4 111.58(19) . . ?
H3A C3 H3B 108.0 . . ?
C4 C3 H3A 109.3 . . ?
C4 C3 H3B 109.3 . . ?
N3 C4 C3 111.59(19) . . ?
N3 C4 H4A 109.3 . . ?
N3 C4 H4B 109.3 . . ?
C3 C4 H4A 109.3 . . ?
C3 C4 H4B 109.3 . . ?
H4A C4 H4B 108.0 . . ?
N3 C5 H5C 109.2 . . ?
N3 C5 H5D 109.2 . . ?
N3 C5 C6 112.02(19) . . ?
H5C C5 H5D 107.9 . . ?
C6 C5 H5C 109.2 . . ?
C6 C5 H5D 109.2 . . ?
N4 C6 C5 111.99(19) . . ?
N4 C6 H6C 109.2 . . ?
N4 C6 H6D 109.2 . . ?
C5 C6 H6C 109.2 . . ?
C5 C6 H6D 109.2 . . ?
H6C C6 H6D 107.9 . . ?
N4 C7 H7C 109.0 . . ?
N4 C7 H7D 109.0 . . ?
N4 C7 C8 112.85(19) . . ?
H7C C7 H7D 107.8 . . ?
C8 C7 H7C 109.0 . . ?
C8 C7 H7D 109.0 . . ?
N1 C8 C7 112.44(19) . . ?
N1 C8 H8C 109.1 . . ?
N1 C8 H8D 109.1 . . ?
C7 C8 H8C 109.1 . . ?
C7 C8 H8D 109.1 . . ?
H8C C8 H8D 107.8 . . ?
N1 C9 H9A 109.0 . . ?
N1 C9 H9B 109.0 . . ?
N1 C9 C10 112.87(18) . . ?
H9A C9 H9B 107.8 . . ?
C10 C9 H9A 109.0 . . ?
C10 C9 H9B 109.0 . . ?
O1 C10 N6 123.5(2) . . ?
O1 C10 C9 119.7(2) . . ?
N6 C10 C9 116.7(2) . . ?
N2 C11 H11A 109.4 . . ?
N2 C11 H11B 109.4 . . ?
N2 C11 C12 111.39(19) . . ?
H11A C11 H11B 108.0 . . ?
C12 C11 H11A 109.4 . . ?
C12 C11 H11B 109.4 . . ?
N7 C12 C11 115.9(2) . . ?
O2 C12 N7 124.1(2) . . ?
O2 C12 C11 120.0(2) . . ?
N3 C13 H13A 109.4 . . ?
N3 C13 H13B 109.4 . . ?
N3 C13 C14 111.13(18) . . ?
H13A C13 H13B 108.0 . . ?
C14 C13 H13A 109.4 . . ?
C14 C13 H13B 109.4 . . ?
N8 C14 C13 116.8(2) . . ?
O3 C14 N8 123.3(2) . . ?
O3 C14 C13 119.9(2) . . ?
N4 C15 H15A 109.3 . . ?
N4 C15 H15B 109.3 . . ?
N4 C15 C16 111.69(19) . . ?
H15A C15 H15B 107.9 . . ?
C16 C15 H15A 109.3 . . ?
C16 C15 H15B 109.3 . . ?
O5 C16 N5 122.6(2) . . ?
O5 C16 C15 120.3(2) . . ?
N5 C16 C15 117.1(2) . . ?
O4 C17 N9 124.2(2) . . ?
O4 C17 H17 117.9 . . ?
N9 C17 H17 117.9 . . ?
N9 C18 H18A 109.5 . . ?
N9 C18 H18B 109.5 . . ?
N9 C18 H18C 109.5 . . ?
H18A C18 H18B 109.5 . . ?
H18A C18 H18C 109.5 . . ?
H18B C18 H18C 109.5 . . ?
N9 C19 H19A 109.5 . . ?
N9 C19 H19B 109.5 . . ?
N9 C19 H19C 109.5 . . ?
H19A C19 H19B 109.5 . . ?
H19A C19 H19C 109.5 . . ?
H19B C19 H19C 109.5 . . ?
O6 C20 N11 125.0(2) . . ?
O6 C20 H20 117.5 . . ?
N11 C20 H20 117.5 . . ?
N11 C21 H21A 109.5 . . ?
N11 C21 H21B 109.5 . . ?
N11 C21 H21C 109.5 . . ?
H21A C21 H21B 109.5 . . ?
H21A C21 H21C 109.5 . . ?
H21B C21 H21C 109.5 . . ?
N11 C22 H22A 109.5 . . ?
N11 C22 H22B 109.5 . . ?
N11 C22 H22C 109.5 . . ?
H22A C22 H22B 109.5 . . ?
H22A C22 H22C 109.5 . . ?
H22B C22 H22C 109.5 . . ?
O16B C23 O16A 34.0(3) . . ?
O16B C23 N12 140.7(6) . . ?
N12 C23 O16A 109.7(4) . . ?
N12 C24 H24A 108(3) . . ?
N12 C24 H24B 109(2) . . ?
N12 C24 H24C 90(2) . . ?
H24A C24 H24B 115(4) . . ?
H24A C24 H24C 114(4) . . ?
H24B C24 H24C 118(3) . . ?
N12 C25 H25A 109.5 . . ?
N12 C25 H25B 109.5 . . ?
N12 C25 H25C 109.5 . . ?
H25A C25 H25B 109.5 . . ?
H25A C25 H25C 109.5 . . ?
H25B C25 H25C 109.5 . . ?

loop_
_geom_torsion_atom_site_label_1
_geom_torsion_atom_site_label_2
_geom_torsion_atom_site_label_3
_geom_torsion_atom_site_label_4
_geom_torsion
_geom_torsion_site_symmetry_1
_geom_torsion_site_symmetry_2
_geom_torsion_site_symmetry_3
_geom_torsion_site_symmetry_4
_geom_torsion_publ_flag
Ce1 O1 C10 N6 178.02(16) . . . . ?
Ce1 O1 C10 C9 0.9(3) . . . . ?
Ce1 O4 C17 N9 -172.67(18) . . . . ?
Ce1 O5 C16 N5 -179.42(16) . . . . ?
Ce1 O5 C16 C15 1.9(3) . . . . ?
Ce1 O6 C20 N11 76.2(7) . . . . ?
Ce1 N1 C1 C2 -28.0(2) . . . . ?
Ce1 N1 C8 C7 -39.2(2) . . . . ?
Ce1 N1 C9 C10 38.9(2) . . . . ?
Ce1 N2 C2 C1 -56.1(2) . . . . ?
Ce1 N2 C3 C4 -47.6(2) . . . . ?
Ce1 N2 C11 C12 -35.7(2) . . . . ?
Ce1 N3 C4 C3 -45.7(2) . . . . ?
Ce1 N3 C5 C6 -32.9(2) . . . . ?
Ce1 N3 C13 C14 -43.0(2) . . . . ?
Ce1 N4 C6 C5 -52.4(2) . . . . ?
Ce1 N4 C7 C8 -48.1(2) . . . . ?
Ce1 N4 C15 C16 36.5(2) . . . . ?
Ce1 O2 C12 N7 165.17(18) . . . . ?
Ce1 O2 C12 C11 -17.3(3) . . . . ?
Ce1 O3 C14 N8 -167.32(18) . . . . ?
Ce1 O3 C14 C13 10.7(3) . . . . ?
O16A O16B C23 N12 31.0(11) . . . . ?
O16B O16A C23 N12 -159.7(7) . . . . ?
N1 C1 C2 N2 61.1(3) . . . . ?
N1 C9 C10 O1 -30.2(3) . . . . ?
N1 C9 C10 N6 152.5(2) . . . . ?
N2 C3 C4 N3 65.1(2) . . . . ?
N2 C11 C12 N7 -145.2(2) . . . . ?
N2 C11 C12 O2 37.0(3) . . . . ?
N3 C5 C6 N4 57.6(3) . . . . ?
N3 C13 C14 N8 -154.3(2) . . . . ?
N3 C13 C14 O3 27.6(3) . . . . ?
N4 C7 C8 N1 60.4(3) . . . . ?
N4 C15 C16 O5 -30.1(3) . . . . ?
N4 C15 C16 N5 151.1(2) . . . . ?
C1 N1 C8 C7 82.4(2) . . . . ?
C1 N1 C9 C10 -80.2(2) . . . . ?
C2 N2 C3 C4 -166.70(19) . . . . ?
C2 N2 C11 C12 79.9(2) . . . . ?
C3 N2 C2 C1 67.1(2) . . . . ?
C3 N2 C11 C12 -159.99(19) . . . . ?
C4 N3 C5 C6 -157.22(19) . . . . ?
C4 N3 C13 C14 73.6(2) . . . . ?
C5 N3 C4 C3 82.8(2) . . . . ?
C5 N3 C13 C14 -168.21(19) . . . . ?
C6 N4 C7 C8 -171.75(19) . . . . ?
C6 N4 C15 C16 157.29(19) . . . . ?
C7 N4 C6 C5 70.7(2) . . . . ?
C7 N4 C15 C16 -84.4(2) . . . . ?
C8 N1 C1 C2 -152.68(19) . . . . ?
C8 N1 C9 C10 162.02(19) . . . . ?
C9 N1 C1 C2 90.6(2) . . . . ?
C9 N1 C8 C7 -158.35(19) . . . . ?
C11 N2 C2 C1 -174.96(19) . . . . ?
C11 N2 C3 C4 75.5(2) . . . . ?
C13 N3 C4 C3 -159.49(19) . . . . ?
C13 N3 C5 C6 85.2(2) . . . . ?
C15 N4 C6 C5 -169.63(19) . . . . ?
C15 N4 C7 C8 70.0(2) . . . . ?
C18 N9 C17 O4 -0.4(4) . . . . ?
C19 N9 C17 O4 -177.2(3) . . . . ?
C21 N11 C20 O6 -0.6(4) . . . . ?
C22 N11 C20 O6 -175.4(2) . . . . ?
C24 N12 C23 O16A 3.4(5) . . . . ?
C24 N12 C23 O16B -14.5(9) . . . . ?
C25 N12 C23 O16A -173.8(3) . . . . ?
C25 N12 C23 O16B 168.4(7) . . . . ?

_shelx_res_file                  
;
TITL NMS25_5_CeDOTAMDMF_a.res in P-1
 nms25_5_cedotamdmf_a.res created by SHELXL-2016/4 at 11:18:59 on 13-Jan-2026
REM Old TITL NMS25_5_CeDOTAMDMF in P1
REM SHELXT solution in P-1: R1 0.062, Rweak 0.009, Alpha 0.045
REM <I/s> 0.000 for 0 systematic absences, Orientation as input
REM Formula found by SHELXT: C32 Ce N4 O19
CELL 0.71073 12.197 12.563 13.5579 90.245 109.329 94.617
ZERR 2 0.0005 0.0005 0.0006 0.002 0.002 0.002
LATT 1
SFAC C H Ce N O
UNIT 50 104 2 28 32

L.S. 10
PLAN  1
SIZE 0.04 0.02 0.01
TEMP 0
CONF
BOND
LIST 6
MORE -1
BOND $H
fmap 2
acta
OMIT -1 -1 1
OMIT 1 0 1
OMIT -1 1 1
REM <olex2.extras>
REM <HklSrc "%.\\NMS25_5_CeDOTAMDMF_a.hkl">
REM </olex2.extras>

WGHT    0.032800    1.382500
FVAR       0.40636
O1    5    0.069948    0.605322    0.107849    11.00000    0.01710    0.01517 =
         0.01230    0.00110    0.00612   -0.00121
O4    5    0.304737    0.661968    0.469233    11.00000    0.01940    0.01569 =
         0.01630    0.00213    0.00325    0.00234
O5    5    0.317995    0.690972    0.251219    11.00000    0.01408    0.01548 =
         0.01656   -0.00065    0.00495    0.00007
O6    5    0.193293    0.495077    0.305158    11.00000    0.02074    0.01455 =
         0.01764    0.00002    0.00508    0.00353
O7    5   -0.035122    0.864056    0.673163    11.00000    0.03047    0.02874 =
         0.02024    0.00563    0.00543    0.00843
O8    5    0.042711    0.902790    0.838418    11.00000    0.06405    0.02056 =
         0.01987   -0.00078    0.01603    0.01361
O9    5    0.074108    0.753627    0.775621    11.00000    0.03882    0.01485 =
         0.01918    0.00298    0.01355    0.00899
O10   5    0.366144    0.641550    0.011755    11.00000    0.01804    0.04537 =
         0.04918   -0.02137    0.01117   -0.00056
O11   5    0.552049    0.656449    0.089588    11.00000    0.02244    0.04407 =
         0.02878   -0.01437   -0.00152    0.00785
O12   5    0.480687    0.606999   -0.074027    11.00000    0.03572    0.04981 =
         0.02816   -0.01248    0.01756   -0.00799
O13   5    0.711491    0.846649    0.401298    11.00000    0.02383    0.02339 =
         0.02520    0.00612    0.00455   -0.00496
O14   5    0.668844    0.789818    0.536229    11.00000    0.03601    0.06699 =
         0.03442    0.01561    0.02162    0.01923
O15   5    0.770141    0.696108    0.469231    11.00000    0.03284    0.02149 =
         0.03279    0.00198    0.01328    0.00008
CE1   3    0.139022    0.678237    0.299889    11.00000    0.01273    0.01105 =
         0.01059    0.00065    0.00456   -0.00024
O16A  5    0.419622    0.093811    0.168762    10.50000    0.03530
O16B  5    0.386515    0.104443    0.110069    10.50000    0.06251
N1    4    0.134325    0.823737    0.138280    11.00000    0.01617    0.01128 =
         0.01434   -0.00038    0.00624   -0.00033
N2    4   -0.065556    0.775446    0.229316    11.00000    0.01540    0.01303 =
         0.01268   -0.00127    0.00563   -0.00063
N3    4    0.102590    0.826982    0.445518    11.00000    0.01477    0.01203 =
         0.01349   -0.00019    0.00592   -0.00200
N4    4    0.292104    0.870581    0.358724    11.00000    0.01494    0.01416 =
         0.01267    0.00072    0.00449   -0.00008
N5    4    0.495756    0.758029    0.252863    11.00000    0.01663    0.01907 =
         0.01963   -0.00249    0.00739   -0.00167
N6    4    0.051321    0.613090   -0.063574    11.00000    0.02166    0.01418 =
         0.01380    0.00152    0.00762   -0.00187
N7    4   -0.247196    0.530881    0.143170    11.00000    0.01560    0.02010 =
         0.03063   -0.00761    0.00466   -0.00021
N8    4    0.046293    0.610207    0.601145    11.00000    0.02921    0.01430 =
         0.01396   -0.00090    0.01097   -0.00411
N9    4    0.415780    0.585151    0.615065    11.00000    0.02200    0.01923 =
         0.02063    0.00309   -0.00029    0.00074
N10   4    0.717050    0.777084    0.469551    11.00000    0.01475    0.03002 =
         0.02141    0.00053    0.00368   -0.00393
N11   4    0.224093    0.358435    0.209756    11.00000    0.01744    0.01615 =
         0.01745   -0.00079    0.00573    0.00269
N12   4    0.578275    0.086520    0.124047    11.00000    0.03753    0.03135 =
         0.03766    0.00529    0.02358   -0.00207
N13   4    0.465343    0.634657    0.007721    11.00000    0.01938    0.02243 =
         0.02511   -0.00389    0.00671    0.00180
N14   4    0.026229    0.841367    0.761967    11.00000    0.02934    0.01592 =
         0.01889    0.00326    0.01381    0.00182
H8A   2    0.051686    0.645962    0.655414    11.00000   -1.50000
H8B   2    0.019539    0.548767    0.593499    11.00000   -1.50000
H5A   2    0.495178    0.714716    0.210936    11.00000   -1.50000
H5B   2    0.555715    0.797886    0.282978    11.00000   -1.50000
H7A   2   -0.313315    0.560236    0.119511    11.00000   -1.50000
H7B   2   -0.246692    0.470073    0.129388    11.00000   -1.50000
C1    1    0.020322    0.871804    0.104956    11.00000    0.01911    0.01613 =
         0.01343    0.00183    0.00606    0.00426
AFIX  23
H1A   2    0.000482    0.888446    0.031644    11.00000   -1.20000
H1B   2    0.029841    0.938669    0.144132    11.00000   -1.20000
AFIX   0
H6A   2    0.021900    0.554093   -0.075927    11.00000   -1.50000
H6B   2    0.063760    0.648449   -0.106399    11.00000   -1.50000
O2    5   -0.052943    0.554034    0.229606    11.00000    0.01641    0.01525 =
         0.01375    0.00033    0.00630    0.00032
O3    5    0.056973    0.609837    0.438128    11.00000    0.02279    0.01427 =
         0.01414   -0.00188    0.00876   -0.00372
C2    1   -0.081104    0.803015    0.119163    11.00000    0.01601    0.01791 =
         0.01365    0.00130    0.00341    0.00449
AFIX  23
H2A   2   -0.151075    0.840302    0.092124    11.00000   -1.20000
H2B   2   -0.093025    0.737322    0.077698    11.00000   -1.20000
AFIX   0
C3    1   -0.064980    0.871990    0.293840    11.00000    0.01640    0.01358 =
         0.01894   -0.00104    0.00578    0.00219
AFIX  23
H3A   2   -0.143376    0.894451    0.274578    11.00000   -1.20000
H3B   2   -0.015270    0.929772    0.279487    11.00000   -1.20000
AFIX   0
C4    1   -0.021672    0.850346    0.409319    11.00000    0.01742    0.01387 =
         0.01643   -0.00072    0.00836    0.00091
AFIX  23
H4A   2   -0.030427    0.912098    0.448376    11.00000   -1.20000
H4B   2   -0.068762    0.790028    0.423072    11.00000   -1.20000
AFIX   0
C5    1    0.177795    0.929335    0.467127    11.00000    0.01946    0.01107 =
         0.01520   -0.00218    0.00677   -0.00175
AFIX  23
H5C   2    0.185211    0.957250    0.536066    11.00000   -1.20000
H5D   2    0.140955    0.980966    0.416461    11.00000   -1.20000
AFIX   0
C6    1    0.297341    0.915710    0.462068    11.00000    0.01874    0.01333 =
         0.01300   -0.00122    0.00496   -0.00360
AFIX  23
H6C   2    0.342657    0.984507    0.474980    11.00000   -1.20000
H6D   2    0.336659    0.868609    0.516566    11.00000   -1.20000
AFIX   0
C7    1    0.254816    0.953845    0.279673    11.00000    0.01940    0.01034 =
         0.01637    0.00089    0.00696   -0.00171
AFIX  23
H7C   2    0.315659    1.012220    0.294843    11.00000   -1.20000
H7D   2    0.185247    0.981951    0.285252    11.00000   -1.20000
AFIX   0
C8    1    0.229694    0.911965    0.169018    11.00000    0.01915    0.01207 =
         0.01641    0.00202    0.00724   -0.00088
AFIX  23
H8C   2    0.208008    0.969996    0.121359    11.00000   -1.20000
H8D   2    0.300019    0.886264    0.162643    11.00000   -1.20000
AFIX   0
C9    1    0.148866    0.763316    0.050163    11.00000    0.01670    0.01525 =
         0.01110    0.00242    0.00755    0.00057
AFIX  23
H9A   2    0.231218    0.756344    0.064114    11.00000   -1.20000
H9B   2    0.120797    0.803335   -0.013013    11.00000   -1.20000
AFIX   0
C10   1    0.084840    0.654100    0.032247    11.00000    0.01215    0.01379 =
         0.01515    0.00078    0.00613    0.00458
C11   1   -0.166329    0.700820    0.228211    11.00000    0.01321    0.01904 =
         0.01725   -0.00302    0.00609   -0.00132
AFIX  23
H11A  2   -0.236955    0.724275    0.178544    11.00000   -1.20000
H11B  2   -0.174713    0.701792    0.296895    11.00000   -1.20000
AFIX   0
C12   1   -0.151191    0.588300    0.198716    11.00000    0.01692    0.01804 =
         0.01341    0.00137    0.00755   -0.00173
C13   1    0.126003    0.769638    0.543786    11.00000    0.01997    0.01668 =
         0.00953   -0.00014    0.00585   -0.00138
AFIX  23
H13A  2    0.094575    0.806253    0.590239    11.00000   -1.20000
H13B  2    0.209581    0.769732    0.577933    11.00000   -1.20000
AFIX   0
C14   1    0.072174    0.656350    0.524000    11.00000    0.01489    0.01600 =
         0.01429    0.00139    0.00489    0.00198
C15   1    0.409356    0.841433    0.367054    11.00000    0.01443    0.01878 =
         0.01801   -0.00204    0.00525   -0.00320
AFIX  23
H15A  2    0.446393    0.814261    0.435929    11.00000   -1.20000
H15B  2    0.456421    0.904711    0.359157    11.00000   -1.20000
AFIX   0
C16   1    0.404568    0.757789    0.284868    11.00000    0.01400    0.01656 =
         0.01506    0.00542    0.00342    0.00270
C17   1    0.335219    0.581668    0.522606    11.00000    0.02156    0.01766 =
         0.01937    0.00036    0.00487    0.00077
AFIX  43
H17   2    0.298284    0.515284    0.494816    11.00000   -1.20000
AFIX   0
C18   1    0.478908    0.685681    0.664490    11.00000    0.02859    0.02341 =
         0.02360    0.00153   -0.00306   -0.00204
AFIX 137
H18A  2    0.552053    0.694867    0.651994    11.00000   -1.50000
H18B  2    0.492864    0.684378    0.738421    11.00000   -1.50000
H18C  2    0.433316    0.743899    0.635552    11.00000   -1.50000
AFIX   0
C19   1    0.451034    0.487591    0.671336    11.00000    0.04755    0.02311 =
         0.03034    0.00492   -0.00824   -0.00016
AFIX 137
H19A  2    0.399802    0.427579    0.634635    11.00000   -1.50000
H19B  2    0.446825    0.494164    0.740537    11.00000   -1.50000
H19C  2    0.529584    0.477079    0.675724    11.00000   -1.50000
AFIX   0
C20   1    0.195775    0.398278    0.287264    11.00000    0.01540    0.01680 =
         0.01623    0.00150    0.00245    0.00066
AFIX  43
H20   2    0.176136    0.350304    0.332019    11.00000   -1.20000
AFIX   0
C21   1    0.255463    0.425465    0.133726    11.00000    0.01980    0.02220 =
         0.02090    0.00170    0.00771    0.00312
AFIX 137
H21A  2    0.322573    0.400525    0.121901    11.00000   -1.50000
H21B  2    0.273062    0.498060    0.160231    11.00000   -1.50000
H21C  2    0.191367    0.421851    0.069092    11.00000   -1.50000
AFIX   0
C22   1    0.215526    0.242584    0.191613    11.00000    0.02733    0.01577 =
         0.02586   -0.00416    0.00864    0.00261
AFIX 137
H22A  2    0.147628    0.221547    0.132498    11.00000   -1.50000
H22B  2    0.209481    0.207093    0.252404    11.00000   -1.50000
H22C  2    0.283852    0.223177    0.178046    11.00000   -1.50000
AFIX   0

C23   1    0.471876    0.117699    0.093241    11.00000    0.03943    0.03028 =
         0.15592   -0.01852    0.05987   -0.01083
C24   1    0.628778    0.030182    0.219679    11.00000    0.11084    0.06716 =
         0.05511    0.01931    0.00917   -0.02077
C25   1    0.654572    0.112107    0.064002    11.00000    0.04234    0.05569 =
         0.06475   -0.00323    0.03646   -0.00880
AFIX 137
H25A  2    0.612053    0.144710    0.000393    11.00000   -1.50000
H25B  2    0.683505    0.047864    0.047603    11.00000   -1.50000
H25C  2    0.718851    0.160746    0.104114    11.00000   -1.50000
AFIX   0
H24A  2    0.690544    0.066347    0.255777    11.00000   -1.50000
H24B  2    0.641025   -0.051492    0.199586    11.00000   -1.50000
H24C  2    0.551653    0.042821    0.242658    11.00000   -1.50000
HKLF 4


REM  NMS25_5_CeDOTAMDMF_a.res in P-1
REM R1 =  0.0243 for    6597 Fo > 4sig(Fo)  and  0.0276 for all    7150 data
REM    542 parameters refined using      0 restraints

END

WGHT      0.0328      1.3826

REM Highest difference peak  1.007,  deepest hole -0.529,  1-sigma level  0.076
Q1    1   0.3575  0.1164  0.0543  11.00000  0.05    1.01
;
_shelx_res_checksum              29022
_olex2_submission_special_instructions 'No special instructions were received'
####################################################################### 
# 
# This file contains crystal structure data downloaded from the 
# Cambridge Structural Database (CSD) hosted by the Cambridge 
# Crystallographic Data Centre (CCDC).
# 
# Full information about CCDC data access policies and citation 
# guidelines are available at http://www.ccdc.cam.ac.uk/access/V1 
# 
# Audit and citation data items may have been added by the CCDC. 
# Please retain this information to preserve the provenance of 
# this file and to allow appropriate attribution of the data. 
# 
#######################################################################

data_nms24_32_eudotamdmso_a
_database_code_depnum_ccdc_archive 'CCDC 2523235'
loop_
_audit_author_name
_audit_author_address
'Nicole Shapiro'
;University of Iowa
United States of America
;
_audit_update_record             
;
2026-01-15 deposited with the CCDC.	2026-07-15 downloaded from the CCDC.
;
_audit_creation_date             2025-09-03
_audit_creation_method           
;
Olex2 1.5
(compiled 2022.04.07 svn.rca3783a0 for OlexSys, GUI svn.r6498)
;
_shelx_SHELXL_version_number     2016/4
_chemical_name_common            ?
_chemical_name_systematic        ?
_chemical_formula_moiety         'C16 H34 Eu N8 O5, C2 H6 O S, 3(Cl), 6(H2 O)'
_chemical_formula_sum            'C18 H52 Cl3 Eu N8 O12 S'
_chemical_formula_weight         863.04
_chemical_melting_point          ?
loop_
_atom_type_symbol
_atom_type_description
_atom_type_scat_dispersion_real
_atom_type_scat_dispersion_imag
_atom_type_scat_source
C C 0.0033 0.0016 'International Tables Vol C Tables 4.2.6.8 and 6.1.1.4'
H H 0.0000 0.0000 'International Tables Vol C Tables 4.2.6.8 and 6.1.1.4'
Cl Cl 0.1484 0.1585 'International Tables Vol C Tables 4.2.6.8 and 6.1.1.4'
Eu Eu -0.1578 3.6682 'International Tables Vol C Tables 4.2.6.8 and 6.1.1.4'
N N 0.0061 0.0033 'International Tables Vol C Tables 4.2.6.8 and 6.1.1.4'
O O 0.0106 0.0060 'International Tables Vol C Tables 4.2.6.8 and 6.1.1.4'
S S 0.1246 0.1234 'International Tables Vol C Tables 4.2.6.8 and 6.1.1.4'

_shelx_space_group_comment       
;
The symmetry employed for this shelxl refinement is uniquely defined
by the following loop, which should always be used as a source of
symmetry information in preference to the above space-group names.
They are only intended as comments.
;
_space_group_crystal_system      monoclinic
_space_group_IT_number           14
_space_group_name_H-M_alt        'P 1 21/c 1'
_space_group_name_Hall           '-P 2ybc'
loop_
_space_group_symop_operation_xyz
'x, y, z'
'-x, y+1/2, -z+1/2'
'-x, -y, -z'
'x, -y-1/2, z-1/2'

_cell_length_a                   10.0951(2)
_cell_length_b                   24.9601(5)
_cell_length_c                   14.1368(3)
_cell_angle_alpha                90
_cell_angle_beta                 105.9920(10)
_cell_angle_gamma                90
_cell_volume                     3424.26(12)
_cell_formula_units_Z            4
_cell_measurement_reflns_used    9955
_cell_measurement_temperature    100
_cell_measurement_theta_max      28.16
_cell_measurement_theta_min      2.75
_shelx_estimated_absorpt_T_max   ?
_shelx_estimated_absorpt_T_min   ?
_exptl_absorpt_coefficient_mu    2.191
_exptl_absorpt_correction_T_max  0.7368
_exptl_absorpt_correction_T_min  0.6780
_exptl_absorpt_correction_type   none
_exptl_absorpt_process_details   
;
SADABS-2016/2 (Bruker,2016/2) was used for absorption correction.
wR2(int) was 0.0800 before and 0.0569 after correction.
The Ratio of minimum to maximum transmission is 0.9202.
The \l/2 correction factor is Not present.
;
_exptl_absorpt_special_details   ?
_exptl_crystal_colour            'clear colourless'
_exptl_crystal_colour_lustre     clear
_exptl_crystal_colour_primary    colourless
_exptl_crystal_density_diffrn    1.674
_exptl_crystal_density_meas      ?
_exptl_crystal_density_method    ?
_exptl_crystal_description       block
_exptl_crystal_F_000             1768
_exptl_crystal_size_max          0.05
_exptl_crystal_size_mid          0.04
_exptl_crystal_size_min          0.02
_exptl_transmission_factor_max   ?
_exptl_transmission_factor_min   ?
_diffrn_reflns_av_R_equivalents  0.0441
_diffrn_reflns_av_unetI/netI     0.0243
_diffrn_reflns_Laue_measured_fraction_full 0.999
_diffrn_reflns_Laue_measured_fraction_max 0.928
_diffrn_reflns_limit_h_max       13
_diffrn_reflns_limit_h_min       -13
_diffrn_reflns_limit_k_max       31
_diffrn_reflns_limit_k_min       -32
_diffrn_reflns_limit_l_max       18
_diffrn_reflns_limit_l_min       -17
_diffrn_reflns_number            82578
_diffrn_reflns_point_group_measured_fraction_full 0.999
_diffrn_reflns_point_group_measured_fraction_max 0.928
_diffrn_reflns_theta_full        25.242
_diffrn_reflns_theta_max         28.550
_diffrn_reflns_theta_min         2.363
_diffrn_ambient_temperature      100
_diffrn_detector_area_resol_mean ?
_diffrn_measured_fraction_theta_full 0.999
_diffrn_measured_fraction_theta_max 0.928
_diffrn_measurement_device_type  'Bruker Apex-II CCD'
_diffrn_measurement_method       '\f and \w scans'
_diffrn_radiation_type           MoK\a
_diffrn_radiation_wavelength     0.71073
_diffrn_source                   ?
_diffrn_source_current           1.0
_diffrn_source_power             0.05
_diffrn_source_voltage           50.0
_diffrn_standards_number         0
_reflns_Friedel_coverage         0.000
_reflns_Friedel_fraction_full    .
_reflns_Friedel_fraction_max     .
_reflns_number_gt                7233
_reflns_number_total             8094
_reflns_special_details          
;
 Reflections were merged by SHELXL according to the crystal
 class for the calculation of statistics and refinement.
 
 _reflns_Friedel_fraction is defined as the number of unique
 Friedel pairs measured divided by the number that would be
 possible theoretically, ignoring centric projections and
 systematic absences.
;
_reflns_threshold_expression     'I > 2\s(I)'
_computing_cell_refinement       'SAINT V8.40B (?, 2016)'
_computing_data_collection       ?
_computing_data_reduction        'SAINT V8.40B (?, 2016)'
_computing_molecular_graphics    'Olex2 1.5 (Dolomanov et al., 2009)'
_computing_publication_material  'Olex2 1.5 (Dolomanov et al., 2009)'
_computing_structure_refinement  'SHELXL 2016/4 (Sheldrick, 2015)'
_computing_structure_solution    'SHELXT 2018/2 (Sheldrick, 2018)'
_refine_diff_density_max         0.904
_refine_diff_density_min         -0.538
_refine_diff_density_rms         0.089
_refine_ls_extinction_coef       .
_refine_ls_extinction_method     none
_refine_ls_goodness_of_fit_ref   1.051
_refine_ls_hydrogen_treatment    mixed
_refine_ls_matrix_type           full
_refine_ls_number_parameters     456
_refine_ls_number_reflns         8094
_refine_ls_number_restraints     2
_refine_ls_R_factor_all          0.0286
_refine_ls_R_factor_gt           0.0222
_refine_ls_restrained_S_all      1.052
_refine_ls_shift/su_max          0.002
_refine_ls_shift/su_mean         0.000
_refine_ls_structure_factor_coef Fsqd
_refine_ls_weighting_details     
'w=1/[\s^2^(Fo^2^)+(0.0129P)^2^+4.7951P] where P=(Fo^2^+2Fc^2^)/3'
_refine_ls_weighting_scheme      calc
_refine_ls_wR_factor_gt          0.0439
_refine_ls_wR_factor_ref         0.0458
_refine_special_details          ?
_olex2_refinement_description    
;
1. Fixed Uiso
 At 1.2 times of:
  All C(H,H) groups
 At 1.5 times of:
  All C(H,H,H) groups, All N(H,H,H,H) groups, All N(H,H,H,H,H,H) groups, All
  O(H) groups, All O(H,H,H,H,H,H,H,H) groups, All S(H) groups
2. Restrained distances
 H5A-H5B
 1.1 with sigma of 0.04
 H7F-H7E
 1.3 with sigma of 0.04
3.a Secondary CH2 refined with riding coordinates:
 C1(H1A,H1B), C2(H2A,H2B), C3(H3A,H3B), C4(H4A,H4B), C5(H5E,H5F), C6(H6C,H6D),
 C7(H7C,H7D), C8(H8C,H8D), C9(H9A,H9B), C11(H11A,H11B), C13(H13A,H13B),
 C15(H15A,H15B)
3.b Idealised Me refined as rotating group:
 C17(H17A,H17B,H17C), C18(H18A,H18B,H18C)
3.c Idealised tetrahedral OH refined as rotating group with stretchable bonds:
 O5(H5A)
;
_atom_sites_solution_hydrogens   mixed
_atom_sites_solution_primary     ?
_atom_sites_solution_secondary   ?
loop_
_atom_site_label
_atom_site_type_symbol
_atom_site_fract_x
_atom_site_fract_y
_atom_site_fract_z
_atom_site_U_iso_or_equiv
_atom_site_adp_type
_atom_site_occupancy
_atom_site_site_symmetry_order
_atom_site_calc_flag
_atom_site_refinement_flags_posn
_atom_site_refinement_flags_adp
_atom_site_refinement_flags_occupancy
_atom_site_disorder_assembly
_atom_site_disorder_group
Cl1 Cl 0.78274(6) 0.27613(2) 0.61949(4) 0.02122(12) Uani 1 1 d . . . . .
Cl2 Cl 0.86892(6) 0.47079(2) 0.29378(4) 0.01933(11) Uani 1 1 d . . . . .
Eu1 Eu 0.70915(2) 0.67526(2) 0.88935(2) 0.00654(3) Uani 1 1 d . . . . .
Cl3 Cl 0.29109(5) 0.55668(2) 0.11879(4) 0.01664(11) Uani 1 1 d . . . . .
O1 O 0.47806(14) 0.70206(6) 0.81444(11) 0.0118(3) Uani 1 1 d . . . . .
S1 S 0.38676(5) 0.46493(2) 0.58897(4) 0.01385(11) Uani 1 1 d . . . . .
H5B H 0.658(3) 0.7892(11) 0.903(2) 0.021 Uiso 1 1 d D U . . .
N1 N 0.56547(17) 0.60675(7) 0.75718(12) 0.0091(3) Uani 1 1 d . . . . .
H6A H 0.216(3) 0.6769(10) 0.6650(19) 0.014 Uiso 1 1 d . U . . .
H6B H 0.240(3) 0.7172(10) 0.7417(18) 0.014 Uiso 1 1 d . U . . .
H12A H 0.477(3) 0.3550(11) 0.5335(18) 0.014 Uiso 1 1 d . U . . .
H12B H 0.546(3) 0.3106(10) 0.5472(19) 0.014 Uiso 1 1 d . U . . .
O2 O 0.74791(14) 0.70072(6) 0.73505(10) 0.0101(3) Uani 1 1 d . . . . .
O3 O 0.93480(14) 0.70732(6) 0.95347(10) 0.0113(3) Uani 1 1 d . . . . .
O4 O 0.67746(14) 0.70886(5) 1.03997(10) 0.0101(3) Uani 1 1 d . . . . .
O5 O 0.70138(17) 0.77145(6) 0.88077(12) 0.0142(3) Uani 1 1 d . . . . .
H5A H 0.759(3) 0.7806(4) 0.872(2) 0.021 Uiso 1 1 calc DR U . . .
O6 O 0.48313(16) 0.43275(6) 0.54490(12) 0.0189(3) Uani 1 1 d . . . . .
O7 O 0.0972(2) 0.31930(7) 0.67959(14) 0.0223(4) Uani 1 1 d . . . . .
H7E H 0.162(3) 0.3199(12) 0.672(2) 0.033 Uiso 1 1 d D U . . .
O8 O 0.34480(16) 0.66784(7) 0.22593(12) 0.0153(3) Uani 1 1 d . . . . .
O9 O 0.74512(18) 0.44436(8) 0.66659(15) 0.0275(4) Uani 1 1 d . . . . .
O10 O 0.98276(18) 0.41912(7) 0.62774(13) 0.0203(4) Uani 1 1 d . . . . .
O11 O 0.92973(17) 0.37263(7) 0.43374(12) 0.0178(3) Uani 1 1 d . . . . .
O12 O 0.46841(18) 0.32185(7) 0.52793(12) 0.0191(3) Uani 1 1 d . . . . .
H8E H 0.323(3) 0.6748(12) 0.271(2) 0.029 Uiso 1 1 d . U . . .
H8F H 0.332(3) 0.6359(12) 0.213(2) 0.029 Uiso 1 1 d . U . . .
H10A H 1.029(3) 0.4471(12) 0.648(2) 0.029 Uiso 1 1 d . U . . .
H10B H 0.910(3) 0.4228(11) 0.641(2) 0.029 Uiso 1 1 d . U . . .
H11C H 0.938(3) 0.3823(12) 0.486(2) 0.029 Uiso 1 1 d . U . . .
H11D H 0.918(3) 0.4035(12) 0.400(2) 0.029 Uiso 1 1 d . U . . .
H9C H 0.664(3) 0.4374(11) 0.627(2) 0.029 Uiso 1 1 d . U . . .
H9D H 0.739(3) 0.4377(12) 0.724(2) 0.029 Uiso 1 1 d . U . . .
N2 N 0.87462(17) 0.61011(6) 0.82773(12) 0.0089(3) Uani 1 1 d . . . . .
N3 N 0.86140(17) 0.61547(7) 1.03450(12) 0.0090(3) Uani 1 1 d . . . . .
N4 N 0.55368(17) 0.61382(6) 0.96586(12) 0.0087(3) Uani 1 1 d . . . . .
N5 N 0.5639(2) 0.71128(8) 1.15674(14) 0.0135(4) Uani 1 1 d . . . . .
N6 N 0.26718(19) 0.69331(8) 0.70958(15) 0.0139(4) Uani 1 1 d . . . . .
N7 N 0.8590(2) 0.69498(8) 0.61701(14) 0.0132(4) Uani 1 1 d . . . . .
N8 N 1.1454(2) 0.70913(8) 1.05889(15) 0.0145(4) Uani 1 1 d . . . . .
H7A H 0.803(3) 0.7190(11) 0.582(2) 0.022 Uiso 1 1 d . U . . .
H7B H 0.916(3) 0.6792(11) 0.598(2) 0.022 Uiso 1 1 d . U . . .
H8A H 1.170(3) 0.7297(11) 1.023(2) 0.022 Uiso 1 1 d . U . . .
H8B H 1.202(3) 0.6966(11) 1.107(2) 0.022 Uiso 1 1 d . U . . .
H5C H 0.615(3) 0.7351(11) 1.186(2) 0.022 Uiso 1 1 d . U . . .
H5D H 0.498(3) 0.6993(11) 1.1819(19) 0.022 Uiso 1 1 d . U . . .
C1 C 0.6556(2) 0.58201(8) 0.70136(14) 0.0097(4) Uani 1 1 d . . . . .
H1A H 0.669829 0.607498 0.653284 0.012 Uiso 1 1 calc R U . . .
H1B H 0.609656 0.550870 0.666059 0.012 Uiso 1 1 calc R U . . .
C2 C 0.7943(2) 0.56527(8) 0.76834(15) 0.0106(4) Uani 1 1 d . . . . .
H2A H 0.779729 0.537746 0.812867 0.013 Uiso 1 1 calc R U . . .
H2B H 0.848672 0.549620 0.728504 0.013 Uiso 1 1 calc R U . . .
C3 C 0.9829(2) 0.58619(8) 0.91097(14) 0.0095(4) Uani 1 1 d . . . . .
H3A H 1.055927 0.612116 0.935319 0.011 Uiso 1 1 calc R U . . .
H3B H 1.022494 0.555140 0.887697 0.011 Uiso 1 1 calc R U . . .
C4 C 0.9233(2) 0.56961(8) 0.99385(15) 0.0105(4) Uani 1 1 d . . . . .
H4A H 0.853184 0.542534 0.969813 0.013 Uiso 1 1 calc R U . . .
H4B H 0.995645 0.553726 1.046243 0.013 Uiso 1 1 calc R U . . .
C5 C 0.7760(2) 0.59391(8) 1.09666(14) 0.0107(4) Uani 1 1 d . . . . .
H5E H 0.760810 0.621947 1.140022 0.013 Uiso 1 1 calc R U . . .
H5F H 0.825488 0.565019 1.137248 0.013 Uiso 1 1 calc R U . . .
C6 C 0.6375(2) 0.57316(8) 1.03463(15) 0.0111(4) Uani 1 1 d . . . . .
H6C H 0.653298 0.542701 0.996525 0.013 Uiso 1 1 calc R U . . .
H6D H 0.584819 0.560622 1.078222 0.013 Uiso 1 1 calc R U . . .
C7 C 0.4474(2) 0.58529(8) 0.88780(15) 0.0103(4) Uani 1 1 d . . . . .
H7C H 0.372441 0.609700 0.858920 0.012 Uiso 1 1 calc R U . . .
H7D H 0.410315 0.555768 0.917121 0.012 Uiso 1 1 calc R U . . .
C8 C 0.5070(2) 0.56389(8) 0.80766(15) 0.0105(4) Uani 1 1 d . . . . .
H8C H 0.578923 0.538200 0.836411 0.013 Uiso 1 1 calc R U . . .
H8D H 0.435156 0.545138 0.759170 0.013 Uiso 1 1 calc R U . . .
C9 C 0.4525(2) 0.63633(8) 0.68803(15) 0.0115(4) Uani 1 1 d . . . . .
H9A H 0.378841 0.611718 0.657327 0.014 Uiso 1 1 calc R U . . .
H9B H 0.486224 0.652436 0.636663 0.014 Uiso 1 1 calc R U . . .
C10 C 0.3977(2) 0.67956(8) 0.74215(15) 0.0110(4) Uani 1 1 d . . . . .
C11 C 0.9423(2) 0.64239(8) 0.76634(15) 0.0100(4) Uani 1 1 d . . . . .
H11A H 0.978192 0.618769 0.724797 0.012 Uiso 1 1 calc R U . . .
H11B H 1.019092 0.661981 0.808516 0.012 Uiso 1 1 calc R U . . .
C12 C 0.8417(2) 0.68133(8) 0.70285(15) 0.0097(4) Uani 1 1 d . . . . .
C13 C 0.9723(2) 0.65034(8) 1.09454(15) 0.0112(4) Uani 1 1 d . . . . .
H13A H 1.050094 0.628395 1.128663 0.013 Uiso 1 1 calc R U . . .
H13B H 0.938754 0.668974 1.143578 0.013 Uiso 1 1 calc R U . . .
C14 C 1.0187(2) 0.69084(8) 1.03066(15) 0.0102(4) Uani 1 1 d . . . . .
C15 C 0.4838(2) 0.65052(8) 1.01902(15) 0.0109(4) Uani 1 1 d . . . . .
H15A H 0.447313 0.630120 1.064599 0.013 Uiso 1 1 calc R U . . .
H15B H 0.407243 0.667939 0.972335 0.013 Uiso 1 1 calc R U . . .
C16 C 0.5825(2) 0.69233(8) 1.07477(15) 0.0095(4) Uani 1 1 d . . . . .
C17 C 0.3559(2) 0.42384(9) 0.68392(17) 0.0201(5) Uani 1 1 d . . . . .
H17A H 0.324424 0.389220 0.657561 0.030 Uiso 1 1 calc R U . . .
H17B H 0.287007 0.440253 0.709520 0.030 Uiso 1 1 calc R U . . .
H17C H 0.439772 0.419944 0.735795 0.030 Uiso 1 1 calc R U . . .
C18 C 0.2217(2) 0.46076(10) 0.50249(17) 0.0227(5) Uani 1 1 d . . . . .
H18A H 0.222812 0.479842 0.443755 0.034 Uiso 1 1 calc R U . . .
H18B H 0.153914 0.476331 0.530310 0.034 Uiso 1 1 calc R U . . .
H18C H 0.199104 0.423872 0.486701 0.034 Uiso 1 1 calc R U . . .
H7F H 0.064(3) 0.3452(11) 0.6671(19) 0.014(7) Uiso 1 1 d D . . . .

loop_
_atom_site_aniso_label
_atom_site_aniso_U_11
_atom_site_aniso_U_22
_atom_site_aniso_U_33
_atom_site_aniso_U_23
_atom_site_aniso_U_13
_atom_site_aniso_U_12
Cl1 0.0208(3) 0.0226(3) 0.0252(3) -0.0020(2) 0.0146(2) 0.0003(2)
Cl2 0.0177(3) 0.0173(3) 0.0239(3) -0.0028(2) 0.0072(2) 0.0029(2)
Eu1 0.00674(5) 0.00666(5) 0.00641(5) -0.00002(4) 0.00213(3) -0.00029(4)
Cl3 0.0146(2) 0.0122(2) 0.0232(3) 0.0029(2) 0.0053(2) -0.0009(2)
O1 0.0102(7) 0.0110(7) 0.0136(7) -0.0008(6) 0.0022(6) 0.0008(6)
S1 0.0143(3) 0.0138(2) 0.0133(3) -0.0020(2) 0.0037(2) -0.0011(2)
N1 0.0087(8) 0.0090(8) 0.0096(8) 0.0005(6) 0.0025(7) 0.0023(6)
O2 0.0106(7) 0.0106(7) 0.0101(7) 0.0011(5) 0.0043(6) 0.0029(6)
O3 0.0094(7) 0.0117(7) 0.0119(7) 0.0017(6) 0.0013(6) -0.0018(5)
O4 0.0107(7) 0.0105(7) 0.0107(7) -0.0016(5) 0.0058(6) -0.0031(5)
O5 0.0158(8) 0.0108(7) 0.0197(8) 0.0000(6) 0.0109(7) 0.0004(6)
O6 0.0147(8) 0.0251(9) 0.0186(8) -0.0011(7) 0.0073(7) 0.0032(7)
O7 0.0235(9) 0.0165(9) 0.0283(10) -0.0005(7) 0.0097(8) 0.0070(8)
O8 0.0163(8) 0.0143(8) 0.0169(8) -0.0002(6) 0.0073(6) -0.0009(6)
O9 0.0151(9) 0.0401(11) 0.0279(10) -0.0097(9) 0.0069(8) -0.0021(8)
O10 0.0162(8) 0.0200(9) 0.0267(9) -0.0051(7) 0.0092(7) -0.0012(7)
O11 0.0180(8) 0.0221(9) 0.0137(8) -0.0031(7) 0.0051(7) 0.0013(7)
O12 0.0184(8) 0.0185(8) 0.0211(9) 0.0004(7) 0.0065(7) 0.0005(7)
N2 0.0091(8) 0.0084(8) 0.0083(8) 0.0018(6) 0.0007(7) 0.0003(6)
N3 0.0080(8) 0.0099(8) 0.0098(8) -0.0013(7) 0.0034(7) -0.0025(6)
N4 0.0084(8) 0.0087(8) 0.0083(8) -0.0027(6) 0.0011(7) -0.0023(6)
N5 0.0133(9) 0.0155(9) 0.0137(9) -0.0055(7) 0.0073(8) -0.0046(7)
N6 0.0091(9) 0.0147(9) 0.0162(10) -0.0023(8) 0.0005(7) 0.0026(7)
N7 0.0126(9) 0.0157(9) 0.0128(9) 0.0039(7) 0.0063(7) 0.0058(7)
N8 0.0122(9) 0.0171(10) 0.0125(9) 0.0035(7) 0.0006(7) -0.0041(7)
C1 0.0102(10) 0.0106(9) 0.0082(9) -0.0031(7) 0.0025(8) 0.0004(8)
C2 0.0112(10) 0.0105(9) 0.0100(10) -0.0019(8) 0.0027(8) 0.0008(8)
C3 0.0085(9) 0.0097(9) 0.0093(9) 0.0006(7) 0.0006(8) 0.0032(7)
C4 0.0106(10) 0.0103(9) 0.0105(10) 0.0015(8) 0.0027(8) 0.0023(8)
C5 0.0115(10) 0.0118(9) 0.0091(10) 0.0024(8) 0.0033(8) -0.0001(8)
C6 0.0132(10) 0.0095(9) 0.0111(10) 0.0027(8) 0.0039(8) -0.0005(8)
C7 0.0101(9) 0.0103(9) 0.0101(10) -0.0005(8) 0.0022(8) -0.0025(8)
C8 0.0105(10) 0.0092(9) 0.0115(10) -0.0015(8) 0.0023(8) -0.0018(8)
C9 0.0088(10) 0.0148(10) 0.0091(10) -0.0013(8) -0.0006(8) 0.0023(8)
C10 0.0112(10) 0.0094(9) 0.0126(10) 0.0041(8) 0.0039(8) 0.0000(8)
C11 0.0082(9) 0.0113(9) 0.0113(10) 0.0011(8) 0.0039(8) 0.0015(8)
C12 0.0099(9) 0.0078(9) 0.0116(10) -0.0009(7) 0.0032(8) -0.0016(7)
C13 0.0092(10) 0.0130(10) 0.0103(10) -0.0006(8) 0.0007(8) -0.0029(8)
C14 0.0111(10) 0.0093(9) 0.0106(10) -0.0026(8) 0.0040(8) -0.0009(7)
C15 0.0103(10) 0.0111(10) 0.0123(10) -0.0020(8) 0.0045(8) -0.0024(8)
C16 0.0092(9) 0.0085(9) 0.0102(10) 0.0006(7) 0.0016(8) 0.0005(7)
C17 0.0207(12) 0.0225(12) 0.0182(11) 0.0040(9) 0.0075(10) 0.0062(9)
C18 0.0168(11) 0.0350(14) 0.0148(11) -0.0030(10) 0.0018(9) 0.0048(10)

_geom_special_details            
;
 All esds (except the esd in the dihedral angle between two l.s. planes)
 are estimated using the full covariance matrix.  The cell esds are taken
 into account individually in the estimation of esds in distances, angles
 and torsion angles; correlations between esds in cell parameters are only
 used when they are defined by crystal symmetry.  An approximate (isotropic)
 treatment of cell esds is used for estimating esds involving l.s. planes.
;
loop_
_geom_bond_atom_site_label_1
_geom_bond_atom_site_label_2
_geom_bond_distance
_geom_bond_site_symmetry_2
_geom_bond_publ_flag
Eu1 O1 2.3770(14) . ?
Eu1 N1 2.6507(17) . ?
Eu1 O2 2.4053(14) . ?
Eu1 O3 2.3480(14) . ?
Eu1 O4 2.3906(14) . ?
Eu1 O5 2.4042(15) . ?
Eu1 N2 2.6450(17) . ?
Eu1 N3 2.6574(17) . ?
Eu1 N4 2.6306(17) . ?
Eu1 C10 3.259(2) . ?
Eu1 C14 3.235(2) . ?
Eu1 C16 3.246(2) . ?
O1 C10 1.250(3) . ?
S1 O6 1.5211(16) . ?
S1 C17 1.783(2) . ?
S1 C18 1.778(2) . ?
N1 C1 1.493(2) . ?
N1 C8 1.495(3) . ?
N1 C9 1.479(2) . ?
O2 C12 1.255(2) . ?
O3 C14 1.252(2) . ?
O4 C16 1.261(2) . ?
O5 H5B 0.75(3) . ?
O5 H5A 0.67(3) . ?
O7 H7E 0.69(3) . ?
O7 H7F 0.73(3) . ?
O8 H8E 0.76(3) . ?
O8 H8F 0.82(3) . ?
O9 H9C 0.87(3) . ?
O9 H9D 0.84(3) . ?
O10 H10A 0.85(3) . ?
O10 H10B 0.81(3) . ?
O11 H11C 0.76(3) . ?
O11 H11D 0.90(3) . ?
O12 H12A 0.83(3) . ?
O12 H12B 0.80(3) . ?
N2 C2 1.497(3) . ?
N2 C3 1.493(2) . ?
N2 C11 1.482(3) . ?
N3 C4 1.493(3) . ?
N3 C5 1.491(2) . ?
N3 C13 1.486(2) . ?
N4 C6 1.496(3) . ?
N4 C7 1.491(2) . ?
N4 C15 1.481(3) . ?
N5 H5C 0.82(3) . ?
N5 H5D 0.88(3) . ?
N5 C16 1.312(3) . ?
N6 H6A 0.81(3) . ?
N6 H6B 0.84(3) . ?
N6 C10 1.316(3) . ?
N7 H7A 0.88(3) . ?
N7 H7B 0.80(3) . ?
N7 C12 1.318(3) . ?
N8 H8A 0.80(3) . ?
N8 H8B 0.82(3) . ?
N8 C14 1.313(3) . ?
C1 H1A 0.9700 . ?
C1 H1B 0.9700 . ?
C1 C2 1.517(3) . ?
C2 H2A 0.9700 . ?
C2 H2B 0.9700 . ?
C3 H3A 0.9700 . ?
C3 H3B 0.9700 . ?
C3 C4 1.515(3) . ?
C4 H4A 0.9700 . ?
C4 H4B 0.9700 . ?
C5 H5E 0.9700 . ?
C5 H5F 0.9700 . ?
C5 C6 1.522(3) . ?
C6 H6C 0.9700 . ?
C6 H6D 0.9700 . ?
C7 H7C 0.9700 . ?
C7 H7D 0.9700 . ?
C7 C8 1.518(3) . ?
C8 H8C 0.9700 . ?
C8 H8D 0.9700 . ?
C9 H9A 0.9700 . ?
C9 H9B 0.9700 . ?
C9 C10 1.513(3) . ?
C11 H11A 0.9700 . ?
C11 H11B 0.9700 . ?
C11 C12 1.510(3) . ?
C13 H13A 0.9700 . ?
C13 H13B 0.9700 . ?
C13 C14 1.513(3) . ?
C15 H15A 0.9700 . ?
C15 H15B 0.9700 . ?
C15 C16 1.507(3) . ?
C17 H17A 0.9600 . ?
C17 H17B 0.9600 . ?
C17 H17C 0.9600 . ?
C18 H18A 0.9600 . ?
C18 H18B 0.9600 . ?
C18 H18C 0.9600 . ?

loop_
_geom_angle_atom_site_label_1
_geom_angle_atom_site_label_2
_geom_angle_atom_site_label_3
_geom_angle
_geom_angle_site_symmetry_1
_geom_angle_site_symmetry_3
_geom_angle_publ_flag
O1 Eu1 N1 65.68(5) . . ?
O1 Eu1 O2 84.64(5) . . ?
O1 Eu1 O4 86.69(5) . . ?
O1 Eu1 O5 71.46(5) . . ?
O1 Eu1 N2 131.12(5) . . ?
O1 Eu1 N3 142.18(5) . . ?
O1 Eu1 N4 73.96(5) . . ?
O1 Eu1 C10 18.29(5) . . ?
O1 Eu1 C14 154.65(5) . . ?
O1 Eu1 C16 76.48(5) . . ?
N1 Eu1 N3 105.65(5) . . ?
N1 Eu1 C10 47.69(5) . . ?
N1 Eu1 C14 139.52(5) . . ?
N1 Eu1 C16 113.15(5) . . ?
O2 Eu1 N1 74.06(5) . . ?
O2 Eu1 N2 65.70(5) . . ?
O2 Eu1 N3 130.14(5) . . ?
O2 Eu1 N4 142.32(5) . . ?
O2 Eu1 C10 77.39(5) . . ?
O2 Eu1 C14 99.06(5) . . ?
O2 Eu1 C16 153.69(5) . . ?
O3 Eu1 O1 143.59(5) . . ?
O3 Eu1 N1 140.92(5) . . ?
O3 Eu1 O2 82.95(5) . . ?
O3 Eu1 O4 83.70(5) . . ?
O3 Eu1 O5 72.18(5) . . ?
O3 Eu1 N2 72.73(5) . . ?
O3 Eu1 N3 66.43(5) . . ?
O3 Eu1 N4 131.70(5) . . ?
O3 Eu1 C10 153.89(5) . . ?
O3 Eu1 C14 18.45(5) . . ?
O3 Eu1 C16 101.52(5) . . ?
O4 Eu1 N1 132.27(5) . . ?
O4 Eu1 O2 144.11(5) . . ?
O4 Eu1 O5 71.58(5) . . ?
O4 Eu1 N2 139.53(5) . . ?
O4 Eu1 N3 72.55(5) . . ?
O4 Eu1 N4 66.23(5) . . ?
O4 Eu1 C10 102.40(5) . . ?
O4 Eu1 C14 75.61(5) . . ?
O4 Eu1 C16 19.17(5) . . ?
O5 Eu1 N1 127.21(5) . . ?
O5 Eu1 O2 72.64(5) . . ?
O5 Eu1 N2 127.75(5) . . ?
O5 Eu1 N3 127.13(5) . . ?
O5 Eu1 N4 126.02(5) . . ?
O5 Eu1 C10 85.56(5) . . ?
O5 Eu1 C14 85.62(5) . . ?
O5 Eu1 C16 83.97(5) . . ?
N2 Eu1 N1 69.13(5) . . ?
N2 Eu1 N3 68.02(5) . . ?
N2 Eu1 C10 113.31(5) . . ?
N2 Eu1 C14 71.76(5) . . ?
N2 Eu1 C16 140.52(5) . . ?
N3 Eu1 C10 139.68(5) . . ?
N3 Eu1 C14 48.39(5) . . ?
N3 Eu1 C16 73.91(5) . . ?
N4 Eu1 N1 68.97(5) . . ?
N4 Eu1 N2 106.23(5) . . ?
N4 Eu1 N3 68.83(5) . . ?
N4 Eu1 C10 72.65(5) . . ?
N4 Eu1 C14 113.60(5) . . ?
N4 Eu1 C16 48.09(5) . . ?
C14 Eu1 C10 171.13(5) . . ?
C14 Eu1 C16 90.80(5) . . ?
C16 Eu1 C10 89.19(5) . . ?
C10 O1 Eu1 125.06(13) . . ?
O6 S1 C17 105.58(10) . . ?
O6 S1 C18 105.76(10) . . ?
C18 S1 C17 99.15(12) . . ?
C1 N1 Eu1 110.16(11) . . ?
C1 N1 C8 109.56(15) . . ?
C8 N1 Eu1 109.67(11) . . ?
C9 N1 Eu1 108.44(11) . . ?
C9 N1 C1 109.17(15) . . ?
C9 N1 C8 109.81(16) . . ?
C12 O2 Eu1 123.67(12) . . ?
C14 O3 Eu1 125.16(13) . . ?
C16 O4 Eu1 122.36(12) . . ?
Eu1 O5 H5B 126(2) . . ?
Eu1 O5 H5A 109.5 . . ?
H5B O5 H5A 120.7 . . ?
H7E O7 H7F 109(3) . . ?
H8E O8 H8F 110(3) . . ?
H9C O9 H9D 106(3) . . ?
H10A O10 H10B 106(3) . . ?
H11C O11 H11D 102(3) . . ?
H12A O12 H12B 105(2) . . ?
C2 N2 Eu1 110.54(11) . . ?
C3 N2 Eu1 112.21(12) . . ?
C3 N2 C2 108.00(15) . . ?
C11 N2 Eu1 107.07(11) . . ?
C11 N2 C2 110.12(15) . . ?
C11 N2 C3 108.88(15) . . ?
C4 N3 Eu1 110.35(11) . . ?
C5 N3 Eu1 110.64(11) . . ?
C5 N3 C4 108.75(15) . . ?
C13 N3 Eu1 107.25(11) . . ?
C13 N3 C4 109.85(16) . . ?
C13 N3 C5 109.99(15) . . ?
C6 N4 Eu1 111.60(12) . . ?
C7 N4 Eu1 111.30(12) . . ?
C7 N4 C6 108.64(15) . . ?
C15 N4 Eu1 105.64(11) . . ?
C15 N4 C6 110.67(16) . . ?
C15 N4 C7 108.96(15) . . ?
H5C N5 H5D 119(3) . . ?
C16 N5 H5C 118.5(19) . . ?
C16 N5 H5D 122.6(17) . . ?
H6A N6 H6B 124(2) . . ?
C10 N6 H6A 120.1(18) . . ?
C10 N6 H6B 116.0(17) . . ?
H7A N7 H7B 124(3) . . ?
C12 N7 H7A 117.7(18) . . ?
C12 N7 H7B 117.9(19) . . ?
H8A N8 H8B 120(3) . . ?
C14 N8 H8A 118(2) . . ?
C14 N8 H8B 121.2(19) . . ?
N1 C1 H1A 109.2 . . ?
N1 C1 H1B 109.2 . . ?
N1 C1 C2 112.11(16) . . ?
H1A C1 H1B 107.9 . . ?
C2 C1 H1A 109.2 . . ?
C2 C1 H1B 109.2 . . ?
N2 C2 C1 114.10(16) . . ?
N2 C2 H2A 108.7 . . ?
N2 C2 H2B 108.7 . . ?
C1 C2 H2A 108.7 . . ?
C1 C2 H2B 108.7 . . ?
H2A C2 H2B 107.6 . . ?
N2 C3 H3A 109.4 . . ?
N2 C3 H3B 109.4 . . ?
N2 C3 C4 111.01(16) . . ?
H3A C3 H3B 108.0 . . ?
C4 C3 H3A 109.4 . . ?
C4 C3 H3B 109.4 . . ?
N3 C4 C3 112.70(16) . . ?
N3 C4 H4A 109.1 . . ?
N3 C4 H4B 109.1 . . ?
C3 C4 H4A 109.1 . . ?
C3 C4 H4B 109.1 . . ?
H4A C4 H4B 107.8 . . ?
N3 C5 H5E 109.2 . . ?
N3 C5 H5F 109.2 . . ?
N3 C5 C6 111.83(16) . . ?
H5E C5 H5F 107.9 . . ?
C6 C5 H5E 109.2 . . ?
C6 C5 H5F 109.2 . . ?
N4 C6 C5 114.13(16) . . ?
N4 C6 H6C 108.7 . . ?
N4 C6 H6D 108.7 . . ?
C5 C6 H6C 108.7 . . ?
C5 C6 H6D 108.7 . . ?
H6C C6 H6D 107.6 . . ?
N4 C7 H7C 109.3 . . ?
N4 C7 H7D 109.3 . . ?
N4 C7 C8 111.61(16) . . ?
H7C C7 H7D 108.0 . . ?
C8 C7 H7C 109.3 . . ?
C8 C7 H7D 109.3 . . ?
N1 C8 C7 113.20(16) . . ?
N1 C8 H8C 108.9 . . ?
N1 C8 H8D 108.9 . . ?
C7 C8 H8C 108.9 . . ?
C7 C8 H8D 108.9 . . ?
H8C C8 H8D 107.8 . . ?
N1 C9 H9A 109.6 . . ?
N1 C9 H9B 109.6 . . ?
N1 C9 C10 110.16(16) . . ?
H9A C9 H9B 108.1 . . ?
C10 C9 H9A 109.6 . . ?
C10 C9 H9B 109.6 . . ?
O1 C10 Eu1 36.65(9) . . ?
O1 C10 N6 122.1(2) . . ?
O1 C10 C9 119.25(18) . . ?
N6 C10 Eu1 158.25(16) . . ?
N6 C10 C9 118.65(19) . . ?
C9 C10 Eu1 82.91(11) . . ?
N2 C11 H11A 109.5 . . ?
N2 C11 H11B 109.5 . . ?
N2 C11 C12 110.79(16) . . ?
H11A C11 H11B 108.1 . . ?
C12 C11 H11A 109.5 . . ?
C12 C11 H11B 109.5 . . ?
O2 C12 N7 122.60(19) . . ?
O2 C12 C11 118.93(18) . . ?
N7 C12 C11 118.42(18) . . ?
N3 C13 H13A 109.4 . . ?
N3 C13 H13B 109.4 . . ?
N3 C13 C14 111.03(16) . . ?
H13A C13 H13B 108.0 . . ?
C14 C13 H13A 109.4 . . ?
C14 C13 H13B 109.4 . . ?
O3 C14 Eu1 36.39(9) . . ?
O3 C14 N8 121.29(19) . . ?
O3 C14 C13 119.55(18) . . ?
N8 C14 Eu1 157.55(15) . . ?
N8 C14 C13 119.14(19) . . ?
C13 C14 Eu1 83.28(11) . . ?
N4 C15 H15A 109.5 . . ?
N4 C15 H15B 109.5 . . ?
N4 C15 C16 110.80(16) . . ?
H15A C15 H15B 108.1 . . ?
C16 C15 H15A 109.5 . . ?
C16 C15 H15B 109.5 . . ?
O4 C16 Eu1 38.47(9) . . ?
O4 C16 N5 122.40(19) . . ?
O4 C16 C15 119.12(18) . . ?
N5 C16 Eu1 160.86(15) . . ?
N5 C16 C15 118.46(18) . . ?
C15 C16 Eu1 80.65(11) . . ?
S1 C17 H17A 109.5 . . ?
S1 C17 H17B 109.5 . . ?
S1 C17 H17C 109.5 . . ?
H17A C17 H17B 109.5 . . ?
H17A C17 H17C 109.5 . . ?
H17B C17 H17C 109.5 . . ?
S1 C18 H18A 109.5 . . ?
S1 C18 H18B 109.5 . . ?
S1 C18 H18C 109.5 . . ?
H18A C18 H18B 109.5 . . ?
H18A C18 H18C 109.5 . . ?
H18B C18 H18C 109.5 . . ?

loop_
_geom_torsion_atom_site_label_1
_geom_torsion_atom_site_label_2
_geom_torsion_atom_site_label_3
_geom_torsion_atom_site_label_4
_geom_torsion
_geom_torsion_site_symmetry_1
_geom_torsion_site_symmetry_2
_geom_torsion_site_symmetry_3
_geom_torsion_site_symmetry_4
_geom_torsion_publ_flag
Eu1 O1 C10 N6 173.74(15) . . . . ?
Eu1 O1 C10 C9 -8.3(3) . . . . ?
Eu1 N1 C1 C2 44.19(18) . . . . ?
Eu1 N1 C8 C7 42.97(18) . . . . ?
Eu1 N1 C9 C10 -36.03(18) . . . . ?
Eu1 O2 C12 N7 178.37(15) . . . . ?
Eu1 O2 C12 C11 -4.0(2) . . . . ?
Eu1 O3 C14 N8 176.62(15) . . . . ?
Eu1 O3 C14 C13 -5.3(3) . . . . ?
Eu1 O4 C16 N5 -179.04(15) . . . . ?
Eu1 O4 C16 C15 -1.0(2) . . . . ?
Eu1 N2 C2 C1 38.90(19) . . . . ?
Eu1 N2 C3 C4 41.84(18) . . . . ?
Eu1 N2 C11 C12 -39.79(17) . . . . ?
Eu1 N3 C4 C3 44.55(18) . . . . ?
Eu1 N3 C5 C6 43.61(18) . . . . ?
Eu1 N3 C13 C14 -34.57(18) . . . . ?
Eu1 N4 C6 C5 37.92(19) . . . . ?
Eu1 N4 C7 C8 42.46(18) . . . . ?
Eu1 N4 C15 C16 -42.11(17) . . . . ?
N1 C1 C2 N2 -58.3(2) . . . . ?
N1 C9 C10 Eu1 27.21(14) . . . . ?
N1 C9 C10 O1 32.2(3) . . . . ?
N1 C9 C10 N6 -149.77(18) . . . . ?
N2 C3 C4 N3 -59.7(2) . . . . ?
N2 C11 C12 O2 32.5(2) . . . . ?
N2 C11 C12 N7 -149.78(18) . . . . ?
N3 C5 C6 N4 -56.7(2) . . . . ?
N3 C13 C14 Eu1 26.62(14) . . . . ?
N3 C13 C14 O3 29.8(3) . . . . ?
N3 C13 C14 N8 -152.10(19) . . . . ?
N4 C7 C8 N1 -59.6(2) . . . . ?
N4 C15 C16 Eu1 32.03(14) . . . . ?
N4 C15 C16 O4 32.6(3) . . . . ?
N4 C15 C16 N5 -149.21(18) . . . . ?
C1 N1 C8 C7 163.99(16) . . . . ?
C1 N1 C9 C10 -156.07(16) . . . . ?
C2 N2 C3 C4 -80.25(19) . . . . ?
C2 N2 C11 C12 80.43(19) . . . . ?
C3 N2 C2 C1 162.02(16) . . . . ?
C3 N2 C11 C12 -161.33(16) . . . . ?
C4 N3 C5 C6 -77.7(2) . . . . ?
C4 N3 C13 C14 85.39(19) . . . . ?
C5 N3 C4 C3 166.08(16) . . . . ?
C5 N3 C13 C14 -154.94(16) . . . . ?
C6 N4 C7 C8 -80.80(19) . . . . ?
C6 N4 C15 C16 78.8(2) . . . . ?
C7 N4 C6 C5 160.99(17) . . . . ?
C7 N4 C15 C16 -161.77(16) . . . . ?
C8 N1 C1 C2 -76.5(2) . . . . ?
C8 N1 C9 C10 83.80(19) . . . . ?
C9 N1 C1 C2 163.17(16) . . . . ?
C9 N1 C8 C7 -76.1(2) . . . . ?
C11 N2 C2 C1 -79.2(2) . . . . ?
C11 N2 C3 C4 160.18(16) . . . . ?
C13 N3 C4 C3 -73.5(2) . . . . ?
C13 N3 C5 C6 161.92(16) . . . . ?
C15 N4 C6 C5 -79.4(2) . . . . ?
C15 N4 C7 C8 158.55(16) . . . . ?

_shelx_res_file                  
;
TITL NMS24_32_EuDOTAMDMSO_a.res in P2(1)/c
 nms24_32_eudotamdmso_a.res created by SHELXL-2016/4 at 11:04:37 on 03-Sep-2025
REM Old TITL NMS24_32_EuDOTAMDMSO in P2(1)/c
REM SHELXT solution in P2(1)/c: R1 0.058, Rweak 0.003, Alpha 0.032
REM <I/s> 1.265 for 182 systematic absences, Orientation as input
REM Formula found by SHELXT: C21 Cl3 Eu N8 O9 S
REM LIST 6
REM #####
CELL 0.71073 10.0951 24.9601 14.1368 90 105.992 90
ZERR 4 0.0002 0.0005 0.0003 0 0.001 0
LATT 1
SYMM -X,0.5+Y,0.5-Z
SFAC C H Cl Eu N O S
UNIT 72 208 12 4 32 48 4
DANG 1.1 H5a H5b
DANG 1.3 H7f H7e

L.S. 10
PLAN  9
TEMP 0
CONF
LIST 4
BOND
MORE -1
BOND $H
fmap 2
acta
REM <olex2.extras>
REM <HklSrc "%.\\NMS24_32_EuDOTAMDMSO_a.hkl">
REM </olex2.extras>

WGHT    0.012900    4.795100
FVAR       0.18787
CL1   3    0.782738    0.276133    0.619489    11.00000    0.02078    0.02259 =
         0.02524   -0.00197    0.01463    0.00028
CL2   3    0.868915    0.470790    0.293777    11.00000    0.01767    0.01733 =
         0.02385   -0.00281    0.00719    0.00292
EU1   4    0.709154    0.675260    0.889352    11.00000    0.00674    0.00666 =
         0.00641   -0.00002    0.00213   -0.00029
CL3   3    0.291090    0.556677    0.118786    11.00000    0.01463    0.01218 =
         0.02316    0.00290    0.00529   -0.00090
O1    6    0.478061    0.702058    0.814441    11.00000    0.01016    0.01099 =
         0.01359   -0.00085    0.00220    0.00081
S1    7    0.386761    0.464928    0.588970    11.00000    0.01431    0.01381 =
         0.01334   -0.00197    0.00366   -0.00111
H5B   2    0.658221    0.789197    0.902784    11.00000   -1.50000
N1    5    0.565468    0.606748    0.757183    11.00000    0.00865    0.00902 =
         0.00963    0.00051    0.00247    0.00231
H6A   2    0.216260    0.676897    0.664965    11.00000   -1.50000
H6B   2    0.240387    0.717192    0.741657    11.00000   -1.50000
H12A  2    0.476807    0.354988    0.533462    11.00000   -1.50000
H12B  2    0.545553    0.310648    0.547187    11.00000   -1.50000
O2    6    0.747909    0.700722    0.735050    11.00000    0.01055    0.01060 =
         0.01010    0.00111    0.00434    0.00292
O3    6    0.934803    0.707316    0.953474    11.00000    0.00942    0.01168 =
         0.01194    0.00173    0.00129   -0.00178
O4    6    0.677458    0.708863    1.039967    11.00000    0.01075    0.01048 =
         0.01069   -0.00156    0.00579   -0.00314
O5    6    0.701378    0.771453    0.880768    11.00000    0.01581    0.01078 =
         0.01972   -0.00002    0.01088    0.00040
AFIX 148
H5A   2    0.759254    0.780628    0.872340    11.00000   -1.50000
AFIX   0

O6    6    0.483129    0.432749    0.544896    11.00000    0.01467    0.02509 =
         0.01858   -0.00106    0.00734    0.00321
O7    6    0.097161    0.319296    0.679586    11.00000    0.02345    0.01651 =
         0.02833   -0.00054    0.00967    0.00696
H7E   2    0.161780    0.319908    0.672231    11.00000   -1.50000
O8    6    0.344801    0.667835    0.225925    11.00000    0.01629    0.01429 =
         0.01691   -0.00017    0.00730   -0.00088
O9    6    0.745118    0.444365    0.666595    11.00000    0.01507    0.04014 =
         0.02786   -0.00974    0.00690   -0.00214
O10   6    0.982765    0.419122    0.627744    11.00000    0.01616    0.01997 =
         0.02672   -0.00510    0.00923   -0.00116
O11   6    0.929733    0.372633    0.433743    11.00000    0.01797    0.02212 =
         0.01375   -0.00313    0.00513    0.00131
O12   6    0.468414    0.321848    0.527928    11.00000    0.01835    0.01855 =
         0.02113    0.00035    0.00646    0.00047
H8E   2    0.322600    0.674794    0.271297    11.00000   -1.50000
H8F   2    0.331604    0.635880    0.213007    11.00000   -1.50000
H10A  2    1.028989    0.447125    0.648216    11.00000   -1.50000
H10B  2    0.910047    0.422756    0.641262    11.00000   -1.50000
H11C  2    0.937866    0.382269    0.485838    11.00000   -1.50000
H11D  2    0.918139    0.403490    0.399869    11.00000   -1.50000
H9C   2    0.664382    0.437408    0.627176    11.00000   -1.50000
H9D   2    0.739384    0.437700    0.723869    11.00000   -1.50000
N2    5    0.874624    0.610105    0.827727    11.00000    0.00905    0.00841 =
         0.00834    0.00175    0.00073    0.00032
N3    5    0.861395    0.615471    1.034496    11.00000    0.00801    0.00989 =
         0.00981   -0.00127    0.00338   -0.00249
N4    5    0.553685    0.613820    0.965856    11.00000    0.00843    0.00868 =
         0.00833   -0.00269    0.00111   -0.00234
N5    5    0.563861    0.711279    1.156736    11.00000    0.01327    0.01550 =
         0.01374   -0.00554    0.00726   -0.00462
N6    5    0.267178    0.693310    0.709575    11.00000    0.00909    0.01472 =
         0.01622   -0.00231    0.00054    0.00255
N7    5    0.858973    0.694976    0.617006    11.00000    0.01265    0.01572 =
         0.01285    0.00386    0.00630    0.00577
N8    5    1.145423    0.709129    1.058893    11.00000    0.01224    0.01706 =
         0.01247    0.00354    0.00058   -0.00405
H7A   2    0.802970    0.718967    0.582307    11.00000   -1.50000
H7B   2    0.916098    0.679157    0.598148    11.00000   -1.50000
H8A   2    1.169509    0.729709    1.023045    11.00000   -1.50000
H8B   2    1.201789    0.696642    1.106734    11.00000   -1.50000
H5C   2    0.615342    0.735114    1.185770    11.00000   -1.50000
H5D   2    0.498475    0.699347    1.181873    11.00000   -1.50000
C1    1    0.655609    0.582012    0.701358    11.00000    0.01022    0.01058 =
         0.00819   -0.00306    0.00245    0.00040
AFIX  23
H1A   2    0.669829    0.607498    0.653284    11.00000   -1.20000
H1B   2    0.609656    0.550870    0.666059    11.00000   -1.20000
AFIX   0
C2    1    0.794318    0.565266    0.768336    11.00000    0.01118    0.01049 =
         0.00996   -0.00193    0.00266    0.00076
AFIX  23
H2A   2    0.779729    0.537746    0.812867    11.00000   -1.20000
H2B   2    0.848672    0.549620    0.728504    11.00000   -1.20000
AFIX   0
C3    1    0.982910    0.586186    0.910975    11.00000    0.00853    0.00965 =
         0.00928    0.00063    0.00058    0.00322
AFIX  23
H3A   2    1.055927    0.612116    0.935319    11.00000   -1.20000
H3B   2    1.022494    0.555140    0.887697    11.00000   -1.20000
AFIX   0
C4    1    0.923317    0.569610    0.993852    11.00000    0.01059    0.01025 =
         0.01048    0.00149    0.00274    0.00230
AFIX  23
H4A   2    0.853184    0.542534    0.969813    11.00000   -1.20000
H4B   2    0.995645    0.553726    1.046243    11.00000   -1.20000
AFIX   0
C5    1    0.775984    0.593906    1.096657    11.00000    0.01145    0.01183 =
         0.00907    0.00238    0.00326   -0.00006
AFIX  23
H5E   2    0.760810    0.621947    1.140022    11.00000   -1.20000
H5F   2    0.825488    0.565019    1.137248    11.00000   -1.20000
AFIX   0
C6    1    0.637482    0.573157    1.034626    11.00000    0.01325    0.00947 =
         0.01106    0.00271    0.00390   -0.00052
AFIX  23
H6C   2    0.653298    0.542701    0.996525    11.00000   -1.20000
H6D   2    0.584819    0.560622    1.078222    11.00000   -1.20000
AFIX   0
C7    1    0.447447    0.585291    0.887804    11.00000    0.01010    0.01032 =
         0.01008   -0.00051    0.00224   -0.00251
AFIX  23
H7C   2    0.372441    0.609700    0.858920    11.00000   -1.20000
H7D   2    0.410315    0.555768    0.917121    11.00000   -1.20000
AFIX   0
C8    1    0.506990    0.563886    0.807664    11.00000    0.01046    0.00921 =
         0.01154   -0.00151    0.00235   -0.00181
AFIX  23
H8C   2    0.578923    0.538200    0.836411    11.00000   -1.20000
H8D   2    0.435156    0.545138    0.759170    11.00000   -1.20000
AFIX   0
C9    1    0.452494    0.636335    0.688025    11.00000    0.00879    0.01481 =
         0.00911   -0.00135   -0.00062    0.00226
AFIX  23
H9A   2    0.378841    0.611718    0.657327    11.00000   -1.20000
H9B   2    0.486224    0.652436    0.636663    11.00000   -1.20000
AFIX   0
C10   1    0.397685    0.679556    0.742152    11.00000    0.01122    0.00942 =
         0.01265    0.00405    0.00391    0.00000
C11   1    0.942306    0.642385    0.766342    11.00000    0.00817    0.01128 =
         0.01132    0.00114    0.00386    0.00152
AFIX  23
H11A  2    0.978192    0.618769    0.724797    11.00000   -1.20000
H11B  2    1.019092    0.661981    0.808516    11.00000   -1.20000
AFIX   0
C12   1    0.841699    0.681328    0.702851    11.00000    0.00986    0.00780 =
         0.01160   -0.00092    0.00315   -0.00156
C13   1    0.972295    0.650342    1.094538    11.00000    0.00918    0.01300 =
         0.01030   -0.00059    0.00065   -0.00292
AFIX  23
H13A  2    1.050094    0.628395    1.128663    11.00000   -1.20000
H13B  2    0.938754    0.668974    1.143578    11.00000   -1.20000
AFIX   0
C14   1    1.018702    0.690840    1.030661    11.00000    0.01109    0.00934 =
         0.01063   -0.00262    0.00399   -0.00093
C15   1    0.483802    0.650520    1.019022    11.00000    0.01029    0.01106 =
         0.01230   -0.00201    0.00450   -0.00244
AFIX  23
H15A  2    0.447313    0.630120    1.064599    11.00000   -1.20000
H15B  2    0.407243    0.667939    0.972335    11.00000   -1.20000
AFIX   0
C16   1    0.582493    0.692332    1.074773    11.00000    0.00925    0.00849 =
         0.01022    0.00061    0.00157    0.00049

C17   1    0.355933    0.423844    0.683921    11.00000    0.02073    0.02248 =
         0.01824    0.00402    0.00752    0.00625
AFIX 137
H17A  2    0.324424    0.389220    0.657561    11.00000   -1.50000
H17B  2    0.287007    0.440253    0.709520    11.00000   -1.50000
H17C  2    0.439772    0.419944    0.735795    11.00000   -1.50000
AFIX   0
C18   1    0.221661    0.460765    0.502488    11.00000    0.01678    0.03501 =
         0.01477   -0.00301    0.00179    0.00484
AFIX 137
H18A  2    0.222812    0.479842    0.443755    11.00000   -1.50000
H18B  2    0.153914    0.476331    0.530310    11.00000   -1.50000
H18C  2    0.199104    0.423872    0.486701    11.00000   -1.50000
AFIX   0

H7F   2    0.064240    0.345225    0.667093    11.00000    0.01431
HKLF 4


REM  NMS24_32_EuDOTAMDMSO_a.res in P2(1)/c
REM R1 =  0.0222 for    7233 Fo > 4sig(Fo)  and  0.0286 for all    8094 data
REM    456 parameters refined using      2 restraints

END

WGHT      0.0129      4.8025

REM Highest difference peak  0.904,  deepest hole -0.538,  1-sigma level  0.089
Q1    1   0.0030  0.3024  0.6613  11.00000  0.05    0.62
Q2    1   0.3157  0.5368  0.0739  11.00000  0.05    0.49
Q3    1   0.8768  0.4481  0.3629  11.00000  0.05    0.47
Q4    1   0.7423  0.4147  0.7005  11.00000  0.05    0.46
Q5    1   0.8566  0.4425  0.3438  11.00000  0.05    0.44
Q6    1   0.9384  0.5353  0.7993  11.00000  0.05    0.43
Q7    1   0.6011  0.6923  1.1237  11.00000  0.05    0.41
Q8    1   0.1000  0.3356  0.7154  11.00000  0.05    0.41
Q9    1   0.5254  0.6326  0.9967  11.00000  0.05    0.38
;
_shelx_res_checksum              78759
_olex2_submission_special_instructions 'No special instructions were received'
_vrf_PLAT417_nms24_32_eudotamdmso_a 
;
PROBLEM: Short Inter D-H..H-D H5A ..H7E . 1.50 Ang. 
RESPONSE: Refined H position as best as possible
;

####################################################################### 
# 
# This file contains crystal structure data downloaded from the 
# Cambridge Structural Database (CSD) hosted by the Cambridge 
# Crystallographic Data Centre (CCDC).
# 
# Full information about CCDC data access policies and citation 
# guidelines are available at http://www.ccdc.cam.ac.uk/access/V1 
# 
# Audit and citation data items may have been added by the CCDC. 
# Please retain this information to preserve the provenance of 
# this file and to allow appropriate attribution of the data. 
# 
#######################################################################

data_nms24_33_dydotamdmso_a
_database_code_depnum_ccdc_archive 'CCDC 2523238'
loop_
_audit_author_name
_audit_author_address
'Nicole Shapiro'
;University of Iowa
United States of America
;
_audit_update_record             
;
2026-01-15 deposited with the CCDC.	2026-07-15 downloaded from the CCDC.
;
_audit_creation_date             2025-11-19
_audit_creation_method           
;
Olex2 1.5
(compiled 2022.04.07 svn.rca3783a0 for OlexSys, GUI svn.r6498)
;
_shelx_SHELXL_version_number     2016/4
_chemical_name_common            ?
_chemical_name_systematic        ?
_chemical_formula_moiety         'C16 H34 Dy N8 O5, C2 H6 O S, 3(N O3), 2(H2 O)'
_chemical_formula_sum            'C18 H44 Dy N11 O17 S'
_chemical_formula_weight         881.20
_chemical_melting_point          ?
loop_
_atom_type_symbol
_atom_type_description
_atom_type_scat_dispersion_real
_atom_type_scat_dispersion_imag
_atom_type_scat_source
C C 0.0033 0.0016 'International Tables Vol C Tables 4.2.6.8 and 6.1.1.4'
H H 0.0000 0.0000 'International Tables Vol C Tables 4.2.6.8 and 6.1.1.4'
Dy Dy -0.1892 4.4098 'International Tables Vol C Tables 4.2.6.8 and 6.1.1.4'
N N 0.0061 0.0033 'International Tables Vol C Tables 4.2.6.8 and 6.1.1.4'
O O 0.0106 0.0060 'International Tables Vol C Tables 4.2.6.8 and 6.1.1.4'
S S 0.1246 0.1234 'International Tables Vol C Tables 4.2.6.8 and 6.1.1.4'

_shelx_space_group_comment       
;
The symmetry employed for this shelxl refinement is uniquely defined
by the following loop, which should always be used as a source of
symmetry information in preference to the above space-group names.
They are only intended as comments.
;
_space_group_crystal_system      triclinic
_space_group_IT_number           2
_space_group_name_H-M_alt        'P -1'
_space_group_name_Hall           '-P 1'
loop_
_space_group_symop_operation_xyz
'x, y, z'
'-x, -y, -z'

_cell_length_a                   9.9192(3)
_cell_length_b                   12.8564(3)
_cell_length_c                   12.8602(3)
_cell_angle_alpha                96.9830(10)
_cell_angle_beta                 99.1530(10)
_cell_angle_gamma                94.1020(10)
_cell_volume                     1600.18(7)
_cell_formula_units_Z            2
_cell_measurement_reflns_used    9822
_cell_measurement_temperature    100
_cell_measurement_theta_max      32.17
_cell_measurement_theta_min      2.42
_shelx_estimated_absorpt_T_max   0.929
_shelx_estimated_absorpt_T_min   0.845
_exptl_absorpt_coefficient_mu    2.492
_exptl_absorpt_correction_T_max  0.7464
_exptl_absorpt_correction_T_min  0.6544
_exptl_absorpt_correction_type   none
_exptl_absorpt_process_details   
;
SADABS-2016/2 (Bruker,2016/2) was used for absorption correction.
wR2(int) was 0.1619 before and 0.0599 after correction.
The Ratio of minimum to maximum transmission is 0.8767.
The \l/2 correction factor is Not present.
;
_exptl_absorpt_special_details   ?
_exptl_crystal_colour            'clear colourless'
_exptl_crystal_colour_lustre     clear
_exptl_crystal_colour_primary    colourless
_exptl_crystal_density_diffrn    1.829
_exptl_crystal_density_meas      ?
_exptl_crystal_density_method    ?
_exptl_crystal_description       block
_exptl_crystal_F_000             894
_exptl_crystal_size_max          0.07
_exptl_crystal_size_mid          0.05
_exptl_crystal_size_min          0.03
_exptl_transmission_factor_max   ?
_exptl_transmission_factor_min   ?
_diffrn_reflns_av_R_equivalents  0.0532
_diffrn_reflns_av_unetI/netI     0.0542
_diffrn_reflns_Laue_measured_fraction_full 0.999
_diffrn_reflns_Laue_measured_fraction_max 0.988
_diffrn_reflns_limit_h_max       14
_diffrn_reflns_limit_h_min       -14
_diffrn_reflns_limit_k_max       19
_diffrn_reflns_limit_k_min       -19
_diffrn_reflns_limit_l_max       19
_diffrn_reflns_limit_l_min       -19
_diffrn_reflns_number            77801
_diffrn_reflns_point_group_measured_fraction_full 0.999
_diffrn_reflns_point_group_measured_fraction_max 0.988
_diffrn_reflns_theta_full        25.242
_diffrn_reflns_theta_max         32.429
_diffrn_reflns_theta_min         2.749
_diffrn_ambient_temperature      100
_diffrn_detector_area_resol_mean ?
_diffrn_measured_fraction_theta_full 0.999
_diffrn_measured_fraction_theta_max 0.988
_diffrn_measurement_device_type  'Bruker APEX-II CCD'
_diffrn_measurement_method       '\f and \w scans'
_diffrn_radiation_type           MoK\a
_diffrn_radiation_wavelength     0.71073
_diffrn_source                   ?
_diffrn_source_current           1.0
_diffrn_source_power             0.05
_diffrn_source_voltage           50.0
_diffrn_standards_number         0
_reflns_Friedel_coverage         0.000
_reflns_Friedel_fraction_full    .
_reflns_Friedel_fraction_max     .
_reflns_number_gt                9985
_reflns_number_total             11387
_reflns_special_details          
;
 Reflections were merged by SHELXL according to the crystal
 class for the calculation of statistics and refinement.
 
 _reflns_Friedel_fraction is defined as the number of unique
 Friedel pairs measured divided by the number that would be
 possible theoretically, ignoring centric projections and
 systematic absences.
;
_reflns_threshold_expression     'I > 2\s(I)'
_computing_cell_refinement       'SAINT V8.40B (?, 2016)'
_computing_data_collection       ?
_computing_data_reduction        'SAINT V8.40B (?, 2016)'
_computing_molecular_graphics    'Olex2 1.5 (Dolomanov et al., 2009)'
_computing_publication_material  'Olex2 1.5 (Dolomanov et al., 2009)'
_computing_structure_refinement  'SHELXL 2016/4 (Sheldrick, 2015)'
_computing_structure_solution    'SHELXT 2018/2 (Sheldrick, 2018)'
_refine_diff_density_max         2.220
_refine_diff_density_min         -1.089
_refine_diff_density_rms         0.170
_refine_ls_extinction_coef       .
_refine_ls_extinction_method     none
_refine_ls_goodness_of_fit_ref   1.061
_refine_ls_hydrogen_treatment    mixed
_refine_ls_matrix_type           full
_refine_ls_number_parameters     476
_refine_ls_number_reflns         11387
_refine_ls_number_restraints     0
_refine_ls_R_factor_all          0.0471
_refine_ls_R_factor_gt           0.0374
_refine_ls_restrained_S_all      1.061
_refine_ls_shift/su_max          0.002
_refine_ls_shift/su_mean         0.000
_refine_ls_structure_factor_coef Fsqd
_refine_ls_weighting_details     
'w=1/[\s^2^(Fo^2^)+(0.0206P)^2^+3.9100P] where P=(Fo^2^+2Fc^2^)/3'
_refine_ls_weighting_scheme      calc
_refine_ls_wR_factor_gt          0.0677
_refine_ls_wR_factor_ref         0.0701
_refine_special_details          ?
_olex2_refinement_description    
;
1. Fixed Uiso
 At 1.2 times of:
  All C(H,H) groups
 At 1.5 times of:
  All C(H,H,H) groups, All N(H,H) groups, All N(H,H,H,H) groups, All O(H)
  groups, All O(H,H) groups
2.a Secondary CH2 refined with riding coordinates:
 C1(H1A,H1B), C2(H2A,H2B), C3(H3A,H3B), C4(H4A,H4B), C5(H5E,H5F), C6(H6C,H6D),
 C7(H7C,H7D), C8(H8A,H8B), C9(H9A,H9B), C11(H11A,H11B), C13(H13A,H13B),
 C15(H15A,H15B)
2.b Idealised Me refined as rotating group:
 C17(H17A,H17B,H17C), C18(H18A,H18B,H18C)
2.c Idealised tetrahedral OH refined as rotating group with stretchable bonds:
 O5(H5D)
;
_atom_sites_solution_hydrogens   mixed
_atom_sites_solution_primary     ?
_atom_sites_solution_secondary   ?
loop_
_atom_site_label
_atom_site_type_symbol
_atom_site_fract_x
_atom_site_fract_y
_atom_site_fract_z
_atom_site_U_iso_or_equiv
_atom_site_adp_type
_atom_site_occupancy
_atom_site_site_symmetry_order
_atom_site_calc_flag
_atom_site_refinement_flags_posn
_atom_site_refinement_flags_adp
_atom_site_refinement_flags_occupancy
_atom_site_disorder_assembly
_atom_site_disorder_group
Dy1 Dy 0.33532(2) 0.34369(2) 0.20830(2) 0.00773(4) Uani 1 1 d . . . . .
S1 S 0.89027(7) 0.26829(5) 0.67165(5) 0.01417(13) Uani 1 1 d . . . . .
O1 O 0.19455(18) 0.39409(14) 0.05812(14) 0.0111(3) Uani 1 1 d . . . . .
H16A H 0.545(4) 0.860(3) 0.246(3) 0.017 Uiso 1 1 d . U . . .
H16B H 0.636(4) 0.892(3) 0.329(3) 0.017 Uiso 1 1 d . U . . .
O8 O 0.7986(2) 0.53611(17) 0.33722(15) 0.0189(4) Uani 1 1 d . . . . .
H5C H 0.284(4) 0.550(3) 0.248(3) 0.028 Uiso 1 1 d . U . . .
O9 O 0.2663(2) 0.75747(15) 0.11800(17) 0.0192(4) Uani 1 1 d . . . . .
O10 O 0.1393(2) 0.88653(16) 0.14054(16) 0.0184(4) Uani 1 1 d . . . . .
O11 O 0.3601(2) 0.91838(16) 0.15276(17) 0.0201(4) Uani 1 1 d . . . . .
O12 O 0.8019(2) 0.00587(18) 0.26005(18) 0.0275(5) Uani 1 1 d . . . . .
O13 O 0.7783(3) -0.01373(19) 0.4209(2) 0.0322(6) Uani 1 1 d . . . . .
O14 O 0.8883(2) 0.12852(17) 0.39014(18) 0.0250(5) Uani 1 1 d . . . . .
O15 O 0.8965(2) 0.34386(16) 0.58966(16) 0.0182(4) Uani 1 1 d . . . . .
O16 O 0.5665(3) 0.8439(2) 0.3018(3) 0.0522(9) Uani 1 1 d . . . . .
O17 O 0.4505(2) 0.35291(18) 0.65737(17) 0.0194(4) Uani 1 1 d . . . . .
H17D H 0.388(4) 0.382(3) 0.675(3) 0.029 Uiso 1 1 d . U . . .
H17E H 0.433(4) 0.288(3) 0.679(3) 0.029 Uiso 1 1 d . U . . .
N1 N 0.1249(2) 0.20744(17) 0.12865(17) 0.0108(4) Uani 1 1 d . . . . .
H5A H -0.019(4) 0.437(3) 0.394(3) 0.016 Uiso 1 1 d . U . . .
H5B H -0.007(3) 0.364(3) 0.466(3) 0.016 Uiso 1 1 d . U . . .
N00F N 0.6564(2) 0.42433(19) 0.50051(18) 0.0124(4) Uani 1 1 d . . . . .
H00A H 0.630(4) 0.457(3) 0.535(3) 0.019 Uiso 1 1 d . U . . .
H00B H 0.736(4) 0.400(3) 0.525(3) 0.019 Uiso 1 1 d . U . . .
N2 N 0.3870(2) 0.22499(17) 0.04455(17) 0.0100(4) Uani 1 1 d . . . . .
N3 N 0.5410(2) 0.23320(17) 0.26581(17) 0.0099(4) Uani 1 1 d . . . . .
N4 N 0.2765(2) 0.21625(17) 0.34676(17) 0.0103(4) Uani 1 1 d . . . . .
N5 N 0.0217(2) 0.3911(2) 0.4170(2) 0.0144(4) Uani 1 1 d . . . . .
N6 N -0.0032(2) 0.37750(19) -0.06055(18) 0.0130(4) Uani 1 1 d . . . . .
N7 N 0.6403(2) 0.43233(19) 0.0074(2) 0.0125(4) Uani 1 1 d . . . . .
N9 N 0.8184(2) 0.54198(18) 0.24410(18) 0.0139(4) Uani 1 1 d . . . . .
N10 N 0.2540(2) 0.85413(18) 0.13669(18) 0.0135(4) Uani 1 1 d . . . . .
N11 N 0.8243(2) 0.04023(19) 0.3573(2) 0.0182(5) Uani 1 1 d . . . . .
H6A H 0.032(4) 0.417(3) -0.094(3) 0.027 Uiso 1 1 d . U . . .
H6B H -0.084(4) 0.340(3) -0.089(3) 0.027 Uiso 1 1 d . U . . .
H7A H 0.647(4) 0.414(3) -0.054(3) 0.027 Uiso 1 1 d . U . . .
H7B H 0.686(4) 0.484(3) 0.044(3) 0.027 Uiso 1 1 d . U . . .
C1 C 0.1622(3) 0.1266(2) 0.0473(2) 0.0133(5) Uani 1 1 d . . . . .
H1A H 0.077135 0.093158 0.000730 0.016 Uiso 1 1 calc R U . . .
H1B H 0.206242 0.071183 0.083948 0.016 Uiso 1 1 calc R U . . .
O2 O 0.52381(18) 0.41215(14) 0.14169(14) 0.0107(3) Uani 1 1 d . . . . .
O3 O 0.46827(18) 0.41254(14) 0.37340(14) 0.0104(3) Uani 1 1 d . . . . .
O4 O 0.16234(18) 0.39572(15) 0.29687(14) 0.0119(4) Uani 1 1 d . . . . .
O5 O 0.3342(2) 0.53635(16) 0.22451(17) 0.0141(4) Uani 1 1 d . . . . .
H5D H 0.390(4) 0.5597(13) 0.262(3) 0.021 Uiso 1 1 calc R U . . .
O6 O 0.8905(2) 0.47845(17) 0.20108(17) 0.0209(4) Uani 1 1 d . . . . .
O7 O 0.7665(2) 0.61039(16) 0.19305(16) 0.0195(4) Uani 1 1 d . . . . .
C2 C 0.2587(3) 0.1701(2) -0.0217(2) 0.0118(5) Uani 1 1 d . . . . .
H2A H 0.282150 0.111612 -0.071202 0.014 Uiso 1 1 calc R U . . .
H2B H 0.211632 0.219951 -0.064606 0.014 Uiso 1 1 calc R U . . .
C3 C 0.4796(3) 0.1445(2) 0.0794(2) 0.0124(5) Uani 1 1 d . . . . .
H3A H 0.519682 0.114157 0.018039 0.015 Uiso 1 1 calc R U . . .
H3B H 0.424634 0.086865 0.102314 0.015 Uiso 1 1 calc R U . . .
C4 C 0.5954(3) 0.1885(2) 0.1700(2) 0.0112(5) Uani 1 1 d . . . . .
H4A H 0.653537 0.131690 0.188447 0.013 Uiso 1 1 calc R U . . .
H4B H 0.653363 0.244064 0.146604 0.013 Uiso 1 1 calc R U . . .
C5 C 0.4989(3) 0.1458(2) 0.3242(2) 0.0118(5) Uani 1 1 d . . . . .
H5E H 0.582000 0.121107 0.363491 0.014 Uiso 1 1 calc R U . . .
H5F H 0.451750 0.086217 0.272035 0.014 Uiso 1 1 calc R U . . .
C6 C 0.4041(3) 0.1787(2) 0.4022(2) 0.0116(5) Uani 1 1 d . . . . .
H6C H 0.379534 0.118008 0.438314 0.014 Uiso 1 1 calc R U . . .
H6D H 0.452649 0.235535 0.457018 0.014 Uiso 1 1 calc R U . . .
C7 C 0.1845(3) 0.1225(2) 0.2912(2) 0.0120(5) Uani 1 1 d . . . . .
H7C H 0.144708 0.086061 0.344391 0.014 Uiso 1 1 calc R U . . .
H7D H 0.238973 0.072982 0.254339 0.014 Uiso 1 1 calc R U . . .
C8 C 0.0691(3) 0.1527(2) 0.2108(2) 0.0123(5) Uani 1 1 d . . . . .
H8A H 0.010317 0.088510 0.175765 0.015 Uiso 1 1 calc R U . . .
H8B H 0.011725 0.199480 0.247901 0.015 Uiso 1 1 calc R U . . .
C9 C 0.0163(3) 0.2682(2) 0.0806(2) 0.0118(5) Uani 1 1 d . . . . .
H9A H -0.029668 0.302205 0.136958 0.014 Uiso 1 1 calc R U . . .
H9B H -0.053269 0.220047 0.030090 0.014 Uiso 1 1 calc R U . . .
C10 C 0.0759(3) 0.3514(2) 0.0229(2) 0.0098(5) Uani 1 1 d . . . . .
C11 C 0.4551(3) 0.2938(2) -0.0201(2) 0.0110(5) Uani 1 1 d . . . . .
H11A H 0.384485 0.321886 -0.069918 0.013 Uiso 1 1 calc R U . . .
H11B H 0.512023 0.251844 -0.062689 0.013 Uiso 1 1 calc R U . . .
C12 C 0.5442(2) 0.3841(2) 0.0492(2) 0.0100(5) Uani 1 1 d . . . . .
C13 C 0.6485(3) 0.3069(2) 0.3361(2) 0.0106(5) Uani 1 1 d . . . . .
H13A H 0.703246 0.345024 0.292298 0.013 Uiso 1 1 calc R U . . .
H13B H 0.710816 0.266658 0.380457 0.013 Uiso 1 1 calc R U . . .
C14 C 0.5853(2) 0.38531(19) 0.40734(19) 0.0094(5) Uani 1 1 d . . . . .
C15 C 0.2077(3) 0.2767(2) 0.4253(2) 0.0120(5) Uani 1 1 d . . . . .
H15A H 0.277469 0.312144 0.485227 0.014 Uiso 1 1 calc R U . . .
H15B H 0.145763 0.227866 0.453947 0.014 Uiso 1 1 calc R U . . .
C16 C 0.1256(3) 0.3585(2) 0.3750(2) 0.0108(5) Uani 1 1 d . . . . .
C17 C 1.0230(3) 0.1848(2) 0.6579(3) 0.0219(6) Uani 1 1 d . . . . .
H17A H 1.009636 0.149056 0.584754 0.033 Uiso 1 1 calc R U . . .
H17B H 1.020648 0.132319 0.707008 0.033 Uiso 1 1 calc R U . . .
H17C H 1.111896 0.226891 0.674378 0.033 Uiso 1 1 calc R U . . .
C18 C 0.7469(3) 0.1749(2) 0.6174(2) 0.0189(6) Uani 1 1 d . . . . .
H18A H 0.661881 0.209273 0.617650 0.028 Uiso 1 1 calc R U . . .
H18B H 0.746087 0.117060 0.660514 0.028 Uiso 1 1 calc R U . . .
H18C H 0.753978 0.146987 0.544287 0.028 Uiso 1 1 calc R U . . .

loop_
_atom_site_aniso_label
_atom_site_aniso_U_11
_atom_site_aniso_U_22
_atom_site_aniso_U_33
_atom_site_aniso_U_23
_atom_site_aniso_U_13
_atom_site_aniso_U_12
Dy1 0.00787(5) 0.00817(6) 0.00677(5) 0.00090(4) 0.00047(4) 0.00016(4)
S1 0.0145(3) 0.0163(3) 0.0119(3) 0.0025(2) 0.0017(2) 0.0023(2)
O1 0.0105(8) 0.0120(9) 0.0095(8) 0.0010(7) -0.0008(6) -0.0012(7)
O8 0.0225(10) 0.0226(11) 0.0117(9) 0.0043(8) 0.0031(8) -0.0019(8)
O9 0.0172(10) 0.0106(9) 0.0287(11) -0.0038(8) 0.0059(8) 0.0003(7)
O10 0.0149(9) 0.0198(10) 0.0202(10) 0.0018(8) 0.0003(8) 0.0062(8)
O11 0.0182(10) 0.0168(10) 0.0235(11) 0.0021(8) 0.0026(8) -0.0071(8)
O12 0.0292(12) 0.0253(12) 0.0250(12) -0.0028(9) -0.0017(9) 0.0064(9)
O13 0.0406(14) 0.0224(12) 0.0390(14) 0.0061(10) 0.0222(12) 0.0009(10)
O14 0.0260(11) 0.0200(11) 0.0279(12) -0.0023(9) 0.0090(9) -0.0052(9)
O15 0.0158(9) 0.0193(10) 0.0221(10) 0.0107(8) 0.0045(8) 0.0029(8)
O16 0.0326(15) 0.0306(15) 0.086(3) 0.0285(16) -0.0224(16) -0.0120(12)
O17 0.0167(10) 0.0186(11) 0.0212(11) -0.0028(8) 0.0034(8) -0.0015(8)
N1 0.0116(10) 0.0114(10) 0.0097(10) 0.0033(8) 0.0010(8) 0.0016(8)
N00F 0.0106(10) 0.0158(12) 0.0098(11) -0.0015(9) 0.0007(8) 0.0030(9)
N2 0.0098(9) 0.0110(10) 0.0084(10) 0.0009(8) 0.0000(8) 0.0000(8)
N3 0.0107(10) 0.0107(10) 0.0075(9) 0.0001(8) 0.0008(8) -0.0004(8)
N4 0.0095(9) 0.0110(10) 0.0099(10) 0.0004(8) 0.0005(8) 0.0017(8)
N5 0.0138(11) 0.0174(12) 0.0142(11) 0.0054(9) 0.0043(9) 0.0053(9)
N6 0.0117(10) 0.0138(11) 0.0131(11) 0.0046(9) -0.0004(8) -0.0013(8)
N7 0.0124(10) 0.0134(11) 0.0120(11) 0.0013(9) 0.0041(8) -0.0004(8)
N9 0.0115(10) 0.0154(11) 0.0138(11) 0.0040(9) -0.0005(8) -0.0022(8)
N10 0.0167(11) 0.0138(11) 0.0099(10) 0.0017(8) 0.0020(8) 0.0008(9)
N11 0.0137(11) 0.0172(12) 0.0250(13) 0.0033(10) 0.0056(9) 0.0041(9)
C1 0.0150(12) 0.0117(12) 0.0126(12) 0.0014(10) 0.0022(10) -0.0022(9)
O2 0.0105(8) 0.0110(9) 0.0106(8) 0.0017(7) 0.0020(7) -0.0002(7)
O3 0.0100(8) 0.0112(9) 0.0093(8) 0.0010(7) -0.0009(6) 0.0022(7)
O4 0.0132(9) 0.0134(9) 0.0101(8) 0.0030(7) 0.0033(7) 0.0034(7)
O5 0.0130(9) 0.0133(9) 0.0148(10) -0.0005(7) 0.0006(7) 0.0011(7)
O6 0.0234(11) 0.0194(11) 0.0215(11) 0.0034(8) 0.0054(8) 0.0080(8)
O7 0.0187(10) 0.0203(11) 0.0207(10) 0.0094(8) 0.0007(8) 0.0053(8)
C2 0.0109(11) 0.0122(12) 0.0109(12) 0.0000(9) -0.0004(9) -0.0010(9)
C3 0.0153(12) 0.0101(12) 0.0114(12) 0.0006(9) 0.0012(9) 0.0014(9)
C4 0.0120(11) 0.0115(12) 0.0105(11) 0.0013(9) 0.0024(9) 0.0035(9)
C5 0.0137(12) 0.0102(12) 0.0117(12) 0.0017(9) 0.0021(9) 0.0020(9)
C6 0.0117(11) 0.0124(12) 0.0113(12) 0.0040(9) 0.0008(9) 0.0028(9)
C7 0.0128(12) 0.0106(12) 0.0121(12) 0.0032(9) 0.0004(9) -0.0016(9)
C8 0.0129(12) 0.0135(12) 0.0108(12) 0.0043(9) 0.0017(9) -0.0014(9)
C9 0.0096(11) 0.0142(12) 0.0109(12) 0.0031(9) -0.0004(9) -0.0004(9)
C10 0.0100(11) 0.0094(11) 0.0101(11) -0.0017(9) 0.0030(9) 0.0023(9)
C11 0.0123(11) 0.0131(12) 0.0079(11) 0.0017(9) 0.0026(9) 0.0005(9)
C12 0.0098(11) 0.0092(11) 0.0115(12) 0.0025(9) 0.0010(9) 0.0030(9)
C13 0.0095(11) 0.0106(12) 0.0108(11) -0.0006(9) -0.0002(9) 0.0018(9)
C14 0.0109(11) 0.0083(11) 0.0087(11) 0.0019(9) 0.0009(9) -0.0010(9)
C15 0.0127(11) 0.0139(12) 0.0104(11) 0.0028(9) 0.0029(9) 0.0040(9)
C16 0.0115(11) 0.0095(12) 0.0098(11) -0.0003(9) -0.0005(9) -0.0006(9)
C17 0.0255(15) 0.0185(15) 0.0234(15) 0.0071(12) 0.0033(12) 0.0076(12)
C18 0.0186(13) 0.0225(15) 0.0145(13) 0.0022(11) 0.0012(10) -0.0022(11)

_geom_special_details            
;
 All esds (except the esd in the dihedral angle between two l.s. planes)
 are estimated using the full covariance matrix.  The cell esds are taken
 into account individually in the estimation of esds in distances, angles
 and torsion angles; correlations between esds in cell parameters are only
 used when they are defined by crystal symmetry.  An approximate (isotropic)
 treatment of cell esds is used for estimating esds involving l.s. planes.
;
loop_
_geom_bond_atom_site_label_1
_geom_bond_atom_site_label_2
_geom_bond_distance
_geom_bond_site_symmetry_2
_geom_bond_publ_flag
Dy1 O1 2.3823(17) . ?
Dy1 N1 2.614(2) . ?
Dy1 N2 2.588(2) . ?
Dy1 N3 2.630(2) . ?
Dy1 N4 2.664(2) . ?
Dy1 O2 2.3370(17) . ?
Dy1 O3 2.3487(17) . ?
Dy1 O4 2.2999(18) . ?
Dy1 O5 2.461(2) . ?
S1 O15 1.523(2) . ?
S1 C17 1.774(3) . ?
S1 C18 1.786(3) . ?
O1 C10 1.252(3) . ?
O8 N9 1.254(3) . ?
O9 N10 1.255(3) . ?
O10 N10 1.245(3) . ?
O11 N10 1.264(3) . ?
O12 N11 1.253(3) . ?
O13 N11 1.253(3) . ?
O14 N11 1.251(3) . ?
O16 H16A 0.77(4) . ?
O16 H16B 0.89(4) . ?
O17 H17D 0.80(4) . ?
O17 H17E 0.93(4) . ?
N1 C1 1.492(3) . ?
N1 C8 1.493(3) . ?
N1 C9 1.476(3) . ?
N00F H00A 0.66(4) . ?
N00F H00B 0.89(4) . ?
N00F C14 1.311(3) . ?
N2 C2 1.492(3) . ?
N2 C3 1.495(3) . ?
N2 C11 1.484(3) . ?
N3 C4 1.491(3) . ?
N3 C5 1.496(3) . ?
N3 C13 1.480(3) . ?
N4 C6 1.493(3) . ?
N4 C7 1.490(3) . ?
N4 C15 1.481(3) . ?
N5 H5A 0.80(4) . ?
N5 H5B 0.83(4) . ?
N5 C16 1.308(4) . ?
N6 H6A 0.80(4) . ?
N6 H6B 0.90(4) . ?
N6 C10 1.318(3) . ?
N7 H7A 0.81(4) . ?
N7 H7B 0.82(4) . ?
N7 C12 1.320(3) . ?
N9 O6 1.259(3) . ?
N9 O7 1.252(3) . ?
C1 H1A 0.9900 . ?
C1 H1B 0.9900 . ?
C1 C2 1.527(4) . ?
O2 C12 1.253(3) . ?
O3 C14 1.263(3) . ?
O4 C16 1.257(3) . ?
O5 H5C 0.65(4) . ?
O5 H5D 0.69(4) . ?
C2 H2A 0.9900 . ?
C2 H2B 0.9900 . ?
C3 H3A 0.9900 . ?
C3 H3B 0.9900 . ?
C3 C4 1.522(4) . ?
C4 H4A 0.9900 . ?
C4 H4B 0.9900 . ?
C5 H5E 0.9900 . ?
C5 H5F 0.9900 . ?
C5 C6 1.524(4) . ?
C6 H6C 0.9900 . ?
C6 H6D 0.9900 . ?
C7 H7C 0.9900 . ?
C7 H7D 0.9900 . ?
C7 C8 1.522(3) . ?
C8 H8A 0.9900 . ?
C8 H8B 0.9900 . ?
C9 H9A 0.9900 . ?
C9 H9B 0.9900 . ?
C9 C10 1.513(4) . ?
C11 H11A 0.9900 . ?
C11 H11B 0.9900 . ?
C11 C12 1.507(4) . ?
C13 H13A 0.9900 . ?
C13 H13B 0.9900 . ?
C13 C14 1.515(4) . ?
C15 H15A 0.9900 . ?
C15 H15B 0.9900 . ?
C15 C16 1.519(4) . ?
C17 H17A 0.9800 . ?
C17 H17B 0.9800 . ?
C17 H17C 0.9800 . ?
C18 H18A 0.9800 . ?
C18 H18B 0.9800 . ?
C18 H18C 0.9800 . ?

loop_
_geom_angle_atom_site_label_1
_geom_angle_atom_site_label_2
_geom_angle_atom_site_label_3
_geom_angle
_geom_angle_site_symmetry_1
_geom_angle_site_symmetry_3
_geom_angle_publ_flag
O1 Dy1 N1 66.54(6) . . ?
O1 Dy1 N2 74.15(6) . . ?
O1 Dy1 N3 143.47(6) . . ?
O1 Dy1 N4 130.60(6) . . ?
O1 Dy1 O5 69.29(7) . . ?
N1 Dy1 N3 106.26(7) . . ?
N1 Dy1 N4 67.93(6) . . ?
N2 Dy1 N1 69.74(7) . . ?
N2 Dy1 N3 70.01(6) . . ?
N2 Dy1 N4 106.70(7) . . ?
N3 Dy1 N4 68.41(6) . . ?
O2 Dy1 O1 87.18(6) . . ?
O2 Dy1 N1 134.12(7) . . ?
O2 Dy1 N2 67.11(6) . . ?
O2 Dy1 N3 72.74(6) . . ?
O2 Dy1 N4 140.05(6) . . ?
O2 Dy1 O3 83.33(6) . . ?
O2 Dy1 O5 71.52(7) . . ?
O3 Dy1 O1 142.25(6) . . ?
O3 Dy1 N1 139.93(6) . . ?
O3 Dy1 N2 132.99(6) . . ?
O3 Dy1 N3 66.62(6) . . ?
O3 Dy1 N4 73.21(6) . . ?
O3 Dy1 O5 73.04(7) . . ?
O4 Dy1 O1 84.04(6) . . ?
O4 Dy1 N1 75.05(7) . . ?
O4 Dy1 N2 143.67(7) . . ?
O4 Dy1 N3 130.29(6) . . ?
O4 Dy1 N4 66.59(6) . . ?
O4 Dy1 O2 141.41(6) . . ?
O4 Dy1 O3 81.07(6) . . ?
O4 Dy1 O5 70.21(7) . . ?
O5 Dy1 N1 125.56(7) . . ?
O5 Dy1 N2 125.11(7) . . ?
O5 Dy1 N3 128.18(7) . . ?
O5 Dy1 N4 128.15(7) . . ?
O15 S1 C17 106.24(13) . . ?
O15 S1 C18 105.32(13) . . ?
C17 S1 C18 98.46(15) . . ?
C10 O1 Dy1 122.59(16) . . ?
H16A O16 H16B 101(3) . . ?
H17D O17 H17E 100(4) . . ?
C1 N1 Dy1 110.63(15) . . ?
C1 N1 C8 108.6(2) . . ?
C8 N1 Dy1 113.09(15) . . ?
C9 N1 Dy1 106.25(15) . . ?
C9 N1 C1 111.0(2) . . ?
C9 N1 C8 107.29(19) . . ?
H00A N00F H00B 117(4) . . ?
C14 N00F H00A 121(3) . . ?
C14 N00F H00B 121(2) . . ?
C2 N2 Dy1 111.43(15) . . ?
C2 N2 C3 108.9(2) . . ?
C3 N2 Dy1 110.16(15) . . ?
C11 N2 Dy1 107.49(15) . . ?
C11 N2 C2 108.91(19) . . ?
C11 N2 C3 109.9(2) . . ?
C4 N3 Dy1 109.67(14) . . ?
C4 N3 C5 109.4(2) . . ?
C5 N3 Dy1 111.71(15) . . ?
C13 N3 Dy1 106.72(15) . . ?
C13 N3 C4 109.60(19) . . ?
C13 N3 C5 109.70(19) . . ?
C6 N4 Dy1 110.68(15) . . ?
C7 N4 Dy1 110.47(14) . . ?
C7 N4 C6 108.2(2) . . ?
C15 N4 Dy1 107.65(15) . . ?
C15 N4 C6 109.75(19) . . ?
C15 N4 C7 110.1(2) . . ?
H5A N5 H5B 117(3) . . ?
C16 N5 H5A 120(2) . . ?
C16 N5 H5B 123(2) . . ?
H6A N6 H6B 120(4) . . ?
C10 N6 H6A 116(3) . . ?
C10 N6 H6B 122(2) . . ?
H7A N7 H7B 123(4) . . ?
C12 N7 H7A 120(3) . . ?
C12 N7 H7B 117(3) . . ?
O8 N9 O6 120.0(2) . . ?
O7 N9 O8 120.6(2) . . ?
O7 N9 O6 119.5(2) . . ?
O9 N10 O11 119.0(2) . . ?
O10 N10 O9 120.7(2) . . ?
O10 N10 O11 120.3(2) . . ?
O12 N11 O13 119.1(3) . . ?
O14 N11 O12 120.5(3) . . ?
O14 N11 O13 120.3(3) . . ?
N1 C1 H1A 108.7 . . ?
N1 C1 H1B 108.7 . . ?
N1 C1 C2 114.0(2) . . ?
H1A C1 H1B 107.6 . . ?
C2 C1 H1A 108.7 . . ?
C2 C1 H1B 108.7 . . ?
C12 O2 Dy1 122.79(16) . . ?
C14 O3 Dy1 124.20(16) . . ?
C16 O4 Dy1 126.85(16) . . ?
Dy1 O5 H5C 109(4) . . ?
Dy1 O5 H5D 109.5 . . ?
H5C O5 H5D 100.9 . . ?
N2 C2 C1 111.2(2) . . ?
N2 C2 H2A 109.4 . . ?
N2 C2 H2B 109.4 . . ?
C1 C2 H2A 109.4 . . ?
C1 C2 H2B 109.4 . . ?
H2A C2 H2B 108.0 . . ?
N2 C3 H3A 108.9 . . ?
N2 C3 H3B 108.9 . . ?
N2 C3 C4 113.4(2) . . ?
H3A C3 H3B 107.7 . . ?
C4 C3 H3A 108.9 . . ?
C4 C3 H3B 108.9 . . ?
N3 C4 C3 111.3(2) . . ?
N3 C4 H4A 109.4 . . ?
N3 C4 H4B 109.4 . . ?
C3 C4 H4A 109.4 . . ?
C3 C4 H4B 109.4 . . ?
H4A C4 H4B 108.0 . . ?
N3 C5 H5E 109.0 . . ?
N3 C5 H5F 109.0 . . ?
N3 C5 C6 112.9(2) . . ?
H5E C5 H5F 107.8 . . ?
C6 C5 H5E 109.0 . . ?
C6 C5 H5F 109.0 . . ?
N4 C6 C5 111.2(2) . . ?
N4 C6 H6C 109.4 . . ?
N4 C6 H6D 109.4 . . ?
C5 C6 H6C 109.4 . . ?
C5 C6 H6D 109.4 . . ?
H6C C6 H6D 108.0 . . ?
N4 C7 H7C 109.2 . . ?
N4 C7 H7D 109.2 . . ?
N4 C7 C8 111.9(2) . . ?
H7C C7 H7D 107.9 . . ?
C8 C7 H7C 109.2 . . ?
C8 C7 H7D 109.2 . . ?
N1 C8 C7 110.9(2) . . ?
N1 C8 H8A 109.5 . . ?
N1 C8 H8B 109.5 . . ?
C7 C8 H8A 109.5 . . ?
C7 C8 H8B 109.5 . . ?
H8A C8 H8B 108.0 . . ?
N1 C9 H9A 109.5 . . ?
N1 C9 H9B 109.5 . . ?
N1 C9 C10 110.6(2) . . ?
H9A C9 H9B 108.1 . . ?
C10 C9 H9A 109.5 . . ?
C10 C9 H9B 109.5 . . ?
O1 C10 N6 123.6(2) . . ?
O1 C10 C9 119.1(2) . . ?
N6 C10 C9 117.3(2) . . ?
N2 C11 H11A 109.4 . . ?
N2 C11 H11B 109.4 . . ?
N2 C11 C12 111.3(2) . . ?
H11A C11 H11B 108.0 . . ?
C12 C11 H11A 109.4 . . ?
C12 C11 H11B 109.4 . . ?
N7 C12 C11 117.4(2) . . ?
O2 C12 N7 122.4(2) . . ?
O2 C12 C11 120.2(2) . . ?
N3 C13 H13A 109.5 . . ?
N3 C13 H13B 109.5 . . ?
N3 C13 C14 110.9(2) . . ?
H13A C13 H13B 108.0 . . ?
C14 C13 H13A 109.5 . . ?
C14 C13 H13B 109.5 . . ?
N00F C14 C13 118.5(2) . . ?
O3 C14 N00F 122.8(2) . . ?
O3 C14 C13 118.7(2) . . ?
N4 C15 H15A 109.4 . . ?
N4 C15 H15B 109.4 . . ?
N4 C15 C16 111.0(2) . . ?
H15A C15 H15B 108.0 . . ?
C16 C15 H15A 109.4 . . ?
C16 C15 H15B 109.4 . . ?
N5 C16 C15 118.9(2) . . ?
O4 C16 N5 121.9(2) . . ?
O4 C16 C15 119.1(2) . . ?
S1 C17 H17A 109.5 . . ?
S1 C17 H17B 109.5 . . ?
S1 C17 H17C 109.5 . . ?
H17A C17 H17B 109.5 . . ?
H17A C17 H17C 109.5 . . ?
H17B C17 H17C 109.5 . . ?
S1 C18 H18A 109.5 . . ?
S1 C18 H18B 109.5 . . ?
S1 C18 H18C 109.5 . . ?
H18A C18 H18B 109.5 . . ?
H18A C18 H18C 109.5 . . ?
H18B C18 H18C 109.5 . . ?

loop_
_geom_torsion_atom_site_label_1
_geom_torsion_atom_site_label_2
_geom_torsion_atom_site_label_3
_geom_torsion_atom_site_label_4
_geom_torsion
_geom_torsion_site_symmetry_1
_geom_torsion_site_symmetry_2
_geom_torsion_site_symmetry_3
_geom_torsion_site_symmetry_4
_geom_torsion_publ_flag
Dy1 O1 C10 N6 -179.44(19) . . . . ?
Dy1 O1 C10 C9 3.1(3) . . . . ?
Dy1 N1 C1 C2 -37.8(2) . . . . ?
Dy1 N1 C8 C7 -42.0(2) . . . . ?
Dy1 N1 C9 C10 41.0(2) . . . . ?
Dy1 N2 C2 C1 -43.5(2) . . . . ?
Dy1 N2 C3 C4 -42.3(2) . . . . ?
Dy1 N2 C11 C12 33.8(2) . . . . ?
Dy1 N3 C4 C3 -43.1(2) . . . . ?
Dy1 N3 C5 C6 -41.0(2) . . . . ?
Dy1 N3 C13 C14 38.0(2) . . . . ?
Dy1 N4 C6 C5 -44.2(2) . . . . ?
Dy1 N4 C7 C8 -44.4(2) . . . . ?
Dy1 N4 C15 C16 31.2(2) . . . . ?
Dy1 O2 C12 N7 171.05(18) . . . . ?
Dy1 O2 C12 C11 -7.4(3) . . . . ?
Dy1 O3 C14 N00F -179.17(18) . . . . ?
Dy1 O3 C14 C13 2.8(3) . . . . ?
Dy1 O4 C16 N5 -177.15(19) . . . . ?
Dy1 O4 C16 C15 5.6(3) . . . . ?
N1 C1 C2 N2 56.4(3) . . . . ?
N1 C9 C10 O1 -33.0(3) . . . . ?
N1 C9 C10 N6 149.3(2) . . . . ?
N2 C3 C4 N3 59.9(3) . . . . ?
N2 C11 C12 N7 160.4(2) . . . . ?
N2 C11 C12 O2 -21.2(3) . . . . ?
N3 C5 C6 N4 59.0(3) . . . . ?
N3 C13 C14 N00F 151.2(2) . . . . ?
N3 C13 C14 O3 -30.8(3) . . . . ?
N4 C7 C8 N1 59.2(3) . . . . ?
N4 C15 C16 N5 155.1(2) . . . . ?
N4 C15 C16 O4 -27.5(3) . . . . ?
C1 N1 C8 C7 81.2(3) . . . . ?
C1 N1 C9 C10 -79.3(3) . . . . ?
C2 N2 C3 C4 -164.8(2) . . . . ?
C2 N2 C11 C12 154.7(2) . . . . ?
C3 N2 C2 C1 78.2(3) . . . . ?
C3 N2 C11 C12 -86.1(2) . . . . ?
C4 N3 C5 C6 -162.6(2) . . . . ?
C4 N3 C13 C14 156.7(2) . . . . ?
C5 N3 C4 C3 79.7(2) . . . . ?
C5 N3 C13 C14 -83.2(2) . . . . ?
C6 N4 C7 C8 -165.7(2) . . . . ?
C6 N4 C15 C16 151.8(2) . . . . ?
C7 N4 C6 C5 77.0(2) . . . . ?
C7 N4 C15 C16 -89.2(2) . . . . ?
C8 N1 C1 C2 -162.5(2) . . . . ?
C8 N1 C9 C10 162.3(2) . . . . ?
C9 N1 C1 C2 79.8(3) . . . . ?
C9 N1 C8 C7 -158.8(2) . . . . ?
C11 N2 C2 C1 -162.0(2) . . . . ?
C11 N2 C3 C4 76.0(3) . . . . ?
C13 N3 C4 C3 -160.0(2) . . . . ?
C13 N3 C5 C6 77.1(3) . . . . ?
C15 N4 C6 C5 -162.9(2) . . . . ?
C15 N4 C7 C8 74.4(3) . . . . ?

_shelx_res_file                  
;
TITL NMS24_33_DyDOTAMDMSO_a.res in P-1
 nms24_33_dydotamdmso_a.res created by SHELXL-2016/4 at 09:54:20 on 19-Nov-2025
REM Old TITL NMS24_33_DyDOTAMDMSO in P1
REM SHELXT solution in P-1: R1 0.055, Rweak 0.011, Alpha 0.042
REM <I/s> 0.000 for 0 systematic absences, Orientation as input
REM Formula found by SHELXT: C25 Dy N8 O13 S
REM LIST 6
REM #####
CELL 0.71073 9.9192 12.8564 12.8602 96.983 99.153 94.102
ZERR 2 0.0003 0.0003 0.0003 0.001 0.001 0.001
LATT 1
SFAC C H Dy N O S
UNIT 36 88 2 22 34 2

L.S. 10
PLAN  1
SIZE 0.07 0.05 0.03
TEMP -173.15
CONF
LIST 4
BOND
MORE -1
BOND $H
fmap 2
acta
REM <olex2.extras>
REM <HklSrc "%.\\NMS24_33_DyDOTAMDMSO_a.hkl">
REM </olex2.extras>

WGHT    0.020600    3.910000
FVAR       0.40784
DY1   3    0.335319    0.343686    0.208296    11.00000    0.00787    0.00817 =
         0.00677    0.00090    0.00047    0.00016
S1    6    0.890266    0.268294    0.671654    11.00000    0.01449    0.01628 =
         0.01186    0.00254    0.00174    0.00231
O1    5    0.194549    0.394088    0.058121    11.00000    0.01049    0.01198 =
         0.00948    0.00099   -0.00084   -0.00117
H16A  2    0.545136    0.859723    0.246278    11.00000   -1.50000
H16B  2    0.635554    0.892180    0.328876    11.00000   -1.50000
O8    5    0.798608    0.536109    0.337222    11.00000    0.02247    0.02257 =
         0.01174    0.00435    0.00309   -0.00187
H5C   2    0.284068    0.550455    0.247700    11.00000   -1.50000
O9    5    0.266334    0.757472    0.118003    11.00000    0.01720    0.01061 =
         0.02867   -0.00380    0.00588    0.00034
O10   5    0.139330    0.886528    0.140541    11.00000    0.01489    0.01982 =
         0.02018    0.00182    0.00025    0.00617
O11   5    0.360054    0.918384    0.152763    11.00000    0.01823    0.01676 =
         0.02351    0.00214    0.00258   -0.00713
O12   5    0.801908    0.005872    0.260047    11.00000    0.02916    0.02526 =
         0.02499   -0.00280   -0.00170    0.00641
O13   5    0.778343   -0.013734    0.420911    11.00000    0.04059    0.02240 =
         0.03897    0.00610    0.02220    0.00085
O14   5    0.888273    0.128518    0.390138    11.00000    0.02597    0.02002 =
         0.02793   -0.00229    0.00904   -0.00522
O15   5    0.896536    0.343865    0.589659    11.00000    0.01582    0.01926 =
         0.02212    0.01067    0.00449    0.00294
O16   5    0.566459    0.843892    0.301759    11.00000    0.03265    0.03062 =
         0.08560    0.02853   -0.02245   -0.01203
O17   5    0.450528    0.352911    0.657366    11.00000    0.01672    0.01860 =
         0.02121   -0.00275    0.00343   -0.00154
H17D  2    0.387549    0.382133    0.675397    11.00000   -1.50000
H17E  2    0.433485    0.287644    0.679118    11.00000   -1.50000
N1    4    0.124943    0.207435    0.128645    11.00000    0.01159    0.01140 =
         0.00973    0.00327    0.00096    0.00164
H5A   2   -0.019469    0.436807    0.393800    11.00000   -1.50000
H5B   2   -0.007110    0.364297    0.465647    11.00000   -1.50000
N00F  4    0.656386    0.424331    0.500505    11.00000    0.01064    0.01576 =
         0.00981   -0.00154    0.00070    0.00305
H00A  2    0.630409    0.456584    0.534511    11.00000   -1.50000
H00B  2    0.735716    0.399966    0.525046    11.00000   -1.50000
N2    4    0.386983    0.224990    0.044549    11.00000    0.00983    0.01102 =
         0.00840    0.00092   -0.00002   -0.00003
N3    4    0.541037    0.233203    0.265807    11.00000    0.01065    0.01067 =
         0.00753    0.00012    0.00080   -0.00043
N4    4    0.276478    0.216251    0.346762    11.00000    0.00947    0.01099 =
         0.00993    0.00042    0.00048    0.00169
N5    4    0.021704    0.391060    0.416964    11.00000    0.01377    0.01740 =
         0.01420    0.00539    0.00433    0.00532
N6    4   -0.003186    0.377497   -0.060546    11.00000    0.01166    0.01382 =
         0.01314    0.00457   -0.00036   -0.00134
N7    4    0.640332    0.432330    0.007427    11.00000    0.01236    0.01338 =
         0.01200    0.00135    0.00410   -0.00041
N9    4    0.818408    0.541980    0.244101    11.00000    0.01149    0.01542 =
         0.01383    0.00397   -0.00055   -0.00225
N10   4    0.253952    0.854127    0.136691    11.00000    0.01667    0.01377 =
         0.00993    0.00166    0.00196    0.00083
N11   4    0.824276    0.040225    0.357253    11.00000    0.01373    0.01725 =
         0.02501    0.00331    0.00555    0.00412
H6A   2    0.031766    0.416960   -0.093644    11.00000   -1.50000
H6B   2   -0.083923    0.340452   -0.088724    11.00000   -1.50000
H7A   2    0.647092    0.414412   -0.054306    11.00000   -1.50000
H7B   2    0.685564    0.483614    0.044236    11.00000   -1.50000
C1    1    0.162192    0.126560    0.047330    11.00000    0.01500    0.01169 =
         0.01259    0.00141    0.00216   -0.00221
AFIX  23
H1A   2    0.077135    0.093158    0.000730    11.00000   -1.20000
H1B   2    0.206242    0.071183    0.083948    11.00000   -1.20000
AFIX   0
O2    5    0.523808    0.412148    0.141688    11.00000    0.01049    0.01100 =
         0.01059    0.00171    0.00200   -0.00024
O3    5    0.468270    0.412538    0.373402    11.00000    0.01005    0.01124 =
         0.00929    0.00101   -0.00085    0.00221
O4    5    0.162344    0.395715    0.296872    11.00000    0.01321    0.01336 =
         0.01014    0.00301    0.00335    0.00340
O5    5    0.334241    0.536348    0.224513    11.00000    0.01299    0.01330 =
         0.01482   -0.00051    0.00064    0.00113
AFIX 148
H5D   2    0.390070    0.559682    0.261692    11.00000   -1.50000
AFIX   0

O6    5    0.890481    0.478449    0.201076    11.00000    0.02341    0.01944 =
         0.02146    0.00342    0.00542    0.00799
O7    5    0.766454    0.610388    0.193046    11.00000    0.01869    0.02034 =
         0.02070    0.00942    0.00074    0.00532
C2    1    0.258665    0.170071   -0.021713    11.00000    0.01092    0.01221 =
         0.01093   -0.00005   -0.00040   -0.00101
AFIX  23
H2A   2    0.282150    0.111612   -0.071202    11.00000   -1.20000
H2B   2    0.211632    0.219951   -0.064606    11.00000   -1.20000
AFIX   0
C3    1    0.479649    0.144513    0.079420    11.00000    0.01527    0.01006 =
         0.01141    0.00063    0.00120    0.00138
AFIX  23
H3A   2    0.519682    0.114157    0.018039    11.00000   -1.20000
H3B   2    0.424634    0.086865    0.102314    11.00000   -1.20000
AFIX   0
C4    1    0.595426    0.188457    0.169975    11.00000    0.01196    0.01147 =
         0.01052    0.00125    0.00236    0.00353
AFIX  23
H4A   2    0.653537    0.131690    0.188447    11.00000   -1.20000
H4B   2    0.653363    0.244064    0.146604    11.00000   -1.20000
AFIX   0
C5    1    0.498909    0.145847    0.324179    11.00000    0.01368    0.01025 =
         0.01170    0.00172    0.00210    0.00202
AFIX  23
H5E   2    0.582000    0.121107    0.363491    11.00000   -1.20000
H5F   2    0.451750    0.086217    0.272035    11.00000   -1.20000
AFIX   0
C6    1    0.404100    0.178655    0.402186    11.00000    0.01168    0.01236 =
         0.01134    0.00404    0.00083    0.00281
AFIX  23
H6C   2    0.379534    0.118008    0.438314    11.00000   -1.20000
H6D   2    0.452649    0.235535    0.457018    11.00000   -1.20000
AFIX   0
C7    1    0.184503    0.122524    0.291238    11.00000    0.01284    0.01061 =
         0.01207    0.00321    0.00040   -0.00157
AFIX  23
H7C   2    0.144708    0.086061    0.344391    11.00000   -1.20000
H7D   2    0.238973    0.072982    0.254339    11.00000   -1.20000
AFIX   0
C8    1    0.069102    0.152658    0.210752    11.00000    0.01291    0.01348 =
         0.01076    0.00429    0.00168   -0.00143
AFIX  23
H8A   2    0.010317    0.088510    0.175765    11.00000   -1.20000
H8B   2    0.011725    0.199480    0.247901    11.00000   -1.20000
AFIX   0
C9    1    0.016284    0.268197    0.080635    11.00000    0.00962    0.01418 =
         0.01089    0.00309   -0.00039   -0.00044
AFIX  23
H9A   2   -0.029668    0.302205    0.136958    11.00000   -1.20000
H9B   2   -0.053269    0.220047    0.030090    11.00000   -1.20000
AFIX   0
C10   1    0.075940    0.351409    0.022878    11.00000    0.00996    0.00936 =
         0.01007   -0.00169    0.00298    0.00229
C11   1    0.455071    0.293820   -0.020128    11.00000    0.01235    0.01308 =
         0.00786    0.00173    0.00260    0.00049
AFIX  23
H11A  2    0.384485    0.321886   -0.069918    11.00000   -1.20000
H11B  2    0.512023    0.251844   -0.062689    11.00000   -1.20000
AFIX   0
C12   1    0.544155    0.384059    0.049182    11.00000    0.00981    0.00920 =
         0.01146    0.00252    0.00100    0.00300
C13   1    0.648459    0.306865    0.336119    11.00000    0.00952    0.01059 =
         0.01075   -0.00056   -0.00017    0.00175
AFIX  23
H13A  2    0.703246    0.345024    0.292298    11.00000   -1.20000
H13B  2    0.710816    0.266658    0.380457    11.00000   -1.20000
AFIX   0
C14   1    0.585324    0.385307    0.407342    11.00000    0.01094    0.00829 =
         0.00869    0.00192    0.00095   -0.00096
C15   1    0.207699    0.276697    0.425318    11.00000    0.01272    0.01388 =
         0.01039    0.00285    0.00290    0.00396
AFIX  23
H15A  2    0.277469    0.312144    0.485227    11.00000   -1.20000
H15B  2    0.145763    0.227866    0.453947    11.00000   -1.20000
AFIX   0
C16   1    0.125567    0.358485    0.374990    11.00000    0.01150    0.00954 =
         0.00981   -0.00031   -0.00054   -0.00062

C17   1    1.022955    0.184800    0.657911    11.00000    0.02550    0.01852 =
         0.02342    0.00708    0.00332    0.00758
AFIX 137
H17A  2    1.009636    0.149056    0.584754    11.00000   -1.50000
H17B  2    1.020648    0.132319    0.707008    11.00000   -1.50000
H17C  2    1.111896    0.226891    0.674378    11.00000   -1.50000
AFIX   0
C18   1    0.746880    0.174865    0.617408    11.00000    0.01855    0.02245 =
         0.01448    0.00223    0.00122   -0.00218
AFIX 137
H18A  2    0.661881    0.209273    0.617650    11.00000   -1.50000
H18B  2    0.746087    0.117060    0.660514    11.00000   -1.50000
H18C  2    0.753978    0.146987    0.544287    11.00000   -1.50000
AFIX   0
HKLF 4


REM  NMS24_33_DyDOTAMDMSO_a.res in P-1
REM R1 =  0.0374 for    9985 Fo > 4sig(Fo)  and  0.0471 for all   11387 data
REM    476 parameters refined using      0 restraints

END

WGHT      0.0206      3.9184

REM Highest difference peak  2.220,  deepest hole -1.089,  1-sigma level  0.170
Q1    1   0.3076  0.3995  0.2345  11.00000  0.05    2.22
;
_shelx_res_checksum              71913
_olex2_submission_special_instructions 'No special instructions were received'
_vrf_PLAT973_nms24_33_dydotamdmso_a 
;
PROBLEM: Check Calcd Positive Resid. Density on       Dy1       1.99 eA-3  
RESPONSE: Due to presence of heavy scatterer we see residual electron density
;
####################################################################### 
# 
# This file contains crystal structure data downloaded from the 
# Cambridge Structural Database (CSD) hosted by the Cambridge 
# Crystallographic Data Centre (CCDC).
# 
# Full information about CCDC data access policies and citation 
# guidelines are available at http://www.ccdc.cam.ac.uk/access/V1 
# 
# Audit and citation data items may have been added by the CCDC. 
# Please retain this information to preserve the provenance of 
# this file and to allow appropriate attribution of the data. 
# 
#######################################################################

data_nms24_01_ydotam_a
_database_code_depnum_ccdc_archive 'CCDC 2523231'
loop_
_audit_author_name
_audit_author_address
'Nicole Shapiro'
;University of Iowa
United States of America
;
_audit_update_record             
;
2026-01-15 deposited with the CCDC.	2026-07-15 downloaded from the CCDC.
;
_audit_creation_date             2026-01-13
_audit_creation_method           
;
Olex2 1.5
(compiled 2022.04.07 svn.rca3783a0 for OlexSys, GUI svn.r6498)
;
_shelx_SHELXL_version_number     2016/4
_chemical_name_common            ?
_chemical_name_systematic        ?
_chemical_formula_moiety         'C16 H34 N8 O5 Y, C3 N O, 3(Cl), 2(H2 O), H O'
_chemical_formula_sum            'C19 H39 Cl3 N9 O9 Y'
_chemical_formula_weight         732.85
_chemical_melting_point          ?
loop_
_atom_type_symbol
_atom_type_description
_atom_type_scat_dispersion_real
_atom_type_scat_dispersion_imag
_atom_type_scat_source
C C 0.0033 0.0016 'International Tables Vol C Tables 4.2.6.8 and 6.1.1.4'
H H 0.0000 0.0000 'International Tables Vol C Tables 4.2.6.8 and 6.1.1.4'
Cl Cl 0.1484 0.1585 'International Tables Vol C Tables 4.2.6.8 and 6.1.1.4'
N N 0.0061 0.0033 'International Tables Vol C Tables 4.2.6.8 and 6.1.1.4'
O O 0.0106 0.0060 'International Tables Vol C Tables 4.2.6.8 and 6.1.1.4'
Y Y -2.7962 3.5667 'International Tables Vol C Tables 4.2.6.8 and 6.1.1.4'

_shelx_space_group_comment       
;
The symmetry employed for this shelxl refinement is uniquely defined
by the following loop, which should always be used as a source of
symmetry information in preference to the above space-group names.
They are only intended as comments.
;
_space_group_crystal_system      triclinic
_space_group_IT_number           2
_space_group_name_H-M_alt        'P -1'
_space_group_name_Hall           '-P 1'
loop_
_space_group_symop_operation_xyz
'x, y, z'
'-x, -y, -z'

_cell_length_a                   9.8238(6)
_cell_length_b                   13.7027(9)
_cell_length_c                   14.2044(8)
_cell_angle_alpha                99.975(3)
_cell_angle_beta                 106.786(3)
_cell_angle_gamma                104.021(3)
_cell_volume                     1714.12(19)
_cell_formula_units_Z            2
_cell_measurement_reflns_used    7498
_cell_measurement_temperature    100
_cell_measurement_theta_max      25.27
_cell_measurement_theta_min      2.28
_shelx_estimated_absorpt_T_max   ?
_shelx_estimated_absorpt_T_min   ?
_exptl_absorpt_coefficient_mu    1.989
_exptl_absorpt_correction_T_max  0.7051
_exptl_absorpt_correction_T_min  0.5613
_exptl_absorpt_correction_type   none
_exptl_absorpt_process_details   
;
SADABS-2016/2 (Bruker,2016/2) was used for absorption correction.
wR2(int) was 0.1414 before and 0.0756 after correction.
The Ratio of minimum to maximum transmission is 0.7961.
The \l/2 correction factor is Not present.
;
_exptl_absorpt_special_details   ?
_exptl_crystal_colour            'clear colourless'
_exptl_crystal_colour_lustre     clear
_exptl_crystal_colour_primary    colourless
_exptl_crystal_density_diffrn    1.420
_exptl_crystal_density_meas      ?
_exptl_crystal_density_method    ?
_exptl_crystal_description       plate
_exptl_crystal_F_000             756
_exptl_crystal_size_max          0.1
_exptl_crystal_size_mid          0.04
_exptl_crystal_size_min          0.02
_exptl_transmission_factor_max   ?
_exptl_transmission_factor_min   ?
_diffrn_reflns_av_R_equivalents  0.0682
_diffrn_reflns_av_unetI/netI     0.0359
_diffrn_reflns_Laue_measured_fraction_full 0.999
_diffrn_reflns_Laue_measured_fraction_max 0.997
_diffrn_reflns_limit_h_max       11
_diffrn_reflns_limit_h_min       -11
_diffrn_reflns_limit_k_max       16
_diffrn_reflns_limit_k_min       -16
_diffrn_reflns_limit_l_max       17
_diffrn_reflns_limit_l_min       -17
_diffrn_reflns_number            47841
_diffrn_reflns_point_group_measured_fraction_full 0.999
_diffrn_reflns_point_group_measured_fraction_max 0.997
_diffrn_reflns_theta_full        25.242
_diffrn_reflns_theta_max         25.490
_diffrn_reflns_theta_min         2.278
_diffrn_ambient_temperature      100
_diffrn_detector_area_resol_mean ?
_diffrn_measured_fraction_theta_full 0.999
_diffrn_measured_fraction_theta_max 0.997
_diffrn_measurement_device_type  'Bruker APEX-II CCD'
_diffrn_measurement_method       '\f and \w scans'
_diffrn_radiation_type           MoK\a
_diffrn_radiation_wavelength     0.71073
_diffrn_source                   ?
_diffrn_source_current           1.0
_diffrn_source_power             0.05
_diffrn_source_voltage           50.0
_diffrn_standards_number         0
_reflns_Friedel_coverage         0.000
_reflns_Friedel_fraction_full    .
_reflns_Friedel_fraction_max     .
_reflns_number_gt                5614
_reflns_number_total             6341
_reflns_special_details          
;
 Reflections were merged by SHELXL according to the crystal
 class for the calculation of statistics and refinement.
 
 _reflns_Friedel_fraction is defined as the number of unique
 Friedel pairs measured divided by the number that would be
 possible theoretically, ignoring centric projections and
 systematic absences.
;
_reflns_threshold_expression     'I > 2\s(I)'
_computing_cell_refinement       'SAINT V8.40B (?, 2016)'
_computing_data_collection       ?
_computing_data_reduction        'SAINT V8.40B (?, 2016)'
_computing_molecular_graphics    'Olex2 1.5 (Dolomanov et al., 2009)'
_computing_publication_material  'Olex2 1.5 (Dolomanov et al., 2009)'
_computing_structure_refinement  'SHELXL 2016/4 (Sheldrick, 2015)'
_computing_structure_solution    'olex2.solve 1.5 (Bourhis et al., 2015)'
_refine_diff_density_max         4.081
_refine_diff_density_min         -0.638
_refine_diff_density_rms         0.154
_refine_ls_extinction_coef       .
_refine_ls_extinction_method     none
_refine_ls_goodness_of_fit_ref   1.097
_refine_ls_hydrogen_treatment    mixed
_refine_ls_matrix_type           full
_refine_ls_number_parameters     408
_refine_ls_number_reflns         6341
_refine_ls_number_restraints     4
_refine_ls_R_factor_all          0.0885
_refine_ls_R_factor_gt           0.0790
_refine_ls_restrained_S_all      1.096
_refine_ls_shift/su_max          0.000
_refine_ls_shift/su_mean         0.000
_refine_ls_structure_factor_coef Fsqd
_refine_ls_weighting_details     
'w=1/[\s^2^(Fo^2^)+(0.1179P)^2^+8.8343P] where P=(Fo^2^+2Fc^2^)/3'
_refine_ls_weighting_scheme      calc
_refine_ls_wR_factor_gt          0.2074
_refine_ls_wR_factor_ref         0.2151
_refine_special_details          ?
_olex2_refinement_description    
;
1. Fixed Uiso
 At 1.5 times of:
  All N(H,H) groups, {H6A,H6B} of C1, All O(H) groups, All O(H,H) groups
 At 1.2 times of:
  {H11A,H11B} of C11, {H15A,H15B} of C15, {H13A,H13B} of C13, {H7A,H7B} of C7,
   {H9C,H9D} of C9, {H1A,H1B} of C1, {H5E,H5F} of C5, {H8C,H8D} of C8, {H4A,
  H4B} of C4, {H2A,H2B} of C2, {H3A,H3B} of C3, {H6C,H6D} of C6
2. Restrained distances
 O5-H5A
 0.9 with sigma of 0.02
 O5-H5B
 0.9 with sigma of 0.02
 N6-H6B
 0.9 with sigma of 0.02
 O11-H11
 0.8 with sigma of 0.02
3. Others
 Fixed Sof: C19A(0.5) C19B(0.5) C17A(0.5) C17B(0.5)
4.a Secondary CH2 refined with riding coordinates:
 C1(H1A,H1B), C2(H2A,H2B), C3(H3A,H3B), C4(H4A,H4B), C5(H5E,H5F), C6(H6C,H6D),
 C7(H7A,H7B), C8(H8C,H8D), C9(H9C,H9D), C11(H11A,H11B), C13(H13A,H13B),
 C15(H15A,H15B)
;
_atom_sites_solution_hydrogens   mixed
_atom_sites_solution_primary     iterative
_atom_sites_solution_secondary   ?
loop_
_atom_site_label
_atom_site_type_symbol
_atom_site_fract_x
_atom_site_fract_y
_atom_site_fract_z
_atom_site_U_iso_or_equiv
_atom_site_adp_type
_atom_site_occupancy
_atom_site_site_symmetry_order
_atom_site_calc_flag
_atom_site_refinement_flags_posn
_atom_site_refinement_flags_adp
_atom_site_refinement_flags_occupancy
_atom_site_disorder_assembly
_atom_site_disorder_group
Y001 Y 0.43799(6) 0.84811(4) 0.71194(4) 0.01919(19) Uani 1 1 d . . . . .
Cl02 Cl 0.3509(2) 0.16124(18) 0.85867(14) 0.0527(5) Uani 1 1 d . . . . .
Cl03 Cl 0.7376(3) 0.59950(14) 0.40362(19) 0.0572(5) Uani 1 1 d . . . . .
O1 O 0.2296(5) 0.9021(3) 0.6645(3) 0.0308(10) Uani 1 1 d . . . . .
N1 N 0.2290(5) 0.7237(4) 0.5438(4) 0.0246(10) Uani 1 1 d . . . . .
O2 O 0.4909(5) 0.9063(3) 0.5774(3) 0.0263(9) Uani 1 1 d . . . . .
O3 O 0.6946(5) 0.9048(3) 0.7895(3) 0.0296(9) Uani 1 1 d . . . . .
O4 O 0.4325(4) 0.9031(3) 0.8759(3) 0.0259(9) Uani 1 1 d . . . . .
O5 O 0.5182(5) 1.0330(3) 0.7596(4) 0.0340(10) Uani 1 1 d D . . . .
H5A H 0.602(5) 1.079(5) 0.762(6) 0.051 Uiso 1 1 d D U . . .
H5B H 0.478(9) 1.081(5) 0.783(6) 0.051 Uiso 1 1 d D U . . .
O6 O -0.0598(11) 0.6094(6) 0.9085(8) 0.103(3) Uani 1 1 d . . . . .
O9 O 0.7735(6) 0.8158(5) 0.3628(4) 0.0429(12) Uani 1 1 d . . . . .
H9E H 0.745(11) 0.758(8) 0.364(8) 0.064 Uiso 1 1 d . U . . .
H9F H 0.765(11) 0.826(8) 0.311(8) 0.064 Uiso 1 1 d . U . . .
O10 O 0.0631(7) 0.8077(5) 0.0388(5) 0.0505(14) Uani 1 1 d . . . . .
H10A H 0.035(13) 0.748(9) 0.020(9) 0.076 Uiso 1 1 d . U . . .
H10B H 0.093(13) 0.819(9) 0.097(9) 0.076 Uiso 1 1 d . U . . .
O11 O 0.0122(7) 0.0176(5) 0.7561(6) 0.0628(17) Uani 1 1 d D . . . .
H11 H 0.100(3) 0.034(9) 0.767(10) 0.094 Uiso 1 1 d D U . . .
N2 N 0.5451(6) 0.7266(4) 0.6084(4) 0.0248(10) Uani 1 1 d . . . . .
N3 N 0.5399(5) 0.7243(4) 0.8156(4) 0.0253(10) Uani 1 1 d . . . . .
N4 N 0.2231(5) 0.7207(4) 0.7505(4) 0.0259(10) Uani 1 1 d . . . . .
N5 N 0.3197(7) 0.9061(5) 0.9934(4) 0.0372(13) Uani 1 1 d . . . . .
H5C H 0.246(10) 0.863(7) 1.011(7) 0.056 Uiso 1 1 d . U . . .
H5D H 0.396(10) 0.968(7) 1.036(7) 0.056 Uiso 1 1 d . U . . .
N6 N 0.0160(7) 0.9055(5) 0.5554(5) 0.0398(14) Uani 1 1 d D . . . .
N9 N 0.6023(7) 0.9110(5) 0.4600(5) 0.0365(14) Uani 1 1 d . . . . .
H9A H 0.577(10) 0.968(7) 0.444(7) 0.055 Uiso 1 1 d . U . . .
H9B H 0.626(11) 0.881(8) 0.429(7) 0.055 Uiso 1 1 d . U . . .
N8 N 0.9127(6) 0.9055(5) 0.8972(5) 0.0397(14) Uani 1 1 d . . . . .
H8A H 0.948(10) 0.945(7) 0.867(7) 0.060 Uiso 1 1 d . U . . .
H8B H 0.953(10) 0.874(7) 0.948(7) 0.060 Uiso 1 1 d . U . . .
C1 C 0.2953(7) 0.6793(5) 0.4707(5) 0.0286(13) Uani 1 1 d . . . . .
H1A H 0.331341 0.731944 0.438444 0.034 Uiso 1 1 calc R U . . .
H1B H 0.218358 0.621239 0.417836 0.034 Uiso 1 1 calc R U . . .
H6A H 0.015(9) 0.953(6) 0.609(6) 0.043 Uiso 1 1 d . U . . .
H6B H -0.062(6) 0.878(6) 0.498(3) 0.043 Uiso 1 1 d D U . . .
C2 C 0.4224(7) 0.6424(5) 0.5231(5) 0.0299(13) Uani 1 1 d . . . . .
H2A H 0.383989 0.585362 0.549898 0.036 Uiso 1 1 calc R U . . .
H2B H 0.463501 0.615835 0.473357 0.036 Uiso 1 1 calc R U . . .
C3 C 0.6379(7) 0.6763(5) 0.6755(5) 0.0306(13) Uani 1 1 d . . . . .
H3A H 0.736110 0.725991 0.713795 0.037 Uiso 1 1 calc R U . . .
H3B H 0.650709 0.617712 0.633515 0.037 Uiso 1 1 calc R U . . .
C4 C 0.5655(8) 0.6388(5) 0.7482(5) 0.0302(13) Uani 1 1 d . . . . .
H4A H 0.470308 0.585783 0.709379 0.036 Uiso 1 1 calc R U . . .
H4B H 0.628497 0.606931 0.790352 0.036 Uiso 1 1 calc R U . . .
C5 C 0.4348(7) 0.6770(5) 0.8651(5) 0.0313(14) Uani 1 1 d . . . . .
H5E H 0.442934 0.728646 0.924268 0.038 Uiso 1 1 calc R U . . .
H5F H 0.462132 0.619472 0.888018 0.038 Uiso 1 1 calc R U . . .
C6 C 0.2749(7) 0.6381(5) 0.7916(5) 0.0311(14) Uani 1 1 d . . . . .
H6C H 0.266221 0.582846 0.735208 0.037 Uiso 1 1 calc R U . . .
H6D H 0.209668 0.608496 0.826184 0.037 Uiso 1 1 calc R U . . .
C7 C 0.0887(7) 0.6701(5) 0.6573(5) 0.0281(13) Uani 1 1 d . . . . .
H7A H 0.032665 0.718650 0.644340 0.034 Uiso 1 1 calc R U . . .
H7B H 0.024742 0.610028 0.667859 0.034 Uiso 1 1 calc R U . . .
C8 C 0.1320(7) 0.6357(5) 0.5658(5) 0.0286(13) Uani 1 1 d . . . . .
H8C H 0.184211 0.584896 0.577960 0.034 Uiso 1 1 calc R U . . .
H8D H 0.042014 0.601986 0.506552 0.034 Uiso 1 1 calc R U . . .
C9 C 0.1389(7) 0.7872(5) 0.4981(5) 0.0289(13) Uani 1 1 d . . . . .
H9C H 0.039046 0.742126 0.455875 0.035 Uiso 1 1 calc R U . . .
H9D H 0.184156 0.820643 0.454857 0.035 Uiso 1 1 calc R U . . .
C10 C 0.1288(6) 0.8685(5) 0.5787(5) 0.0263(12) Uani 1 1 d . . . . .
C11 C 0.6416(7) 0.7940(5) 0.5679(5) 0.0276(13) Uani 1 1 d . . . . .
H11A H 0.655597 0.751929 0.511197 0.033 Uiso 1 1 calc R U . . .
H11B H 0.738942 0.828820 0.620349 0.033 Uiso 1 1 calc R U . . .
C12 C 0.5721(6) 0.8745(4) 0.5326(4) 0.0241(12) Uani 1 1 d . . . . .
C13 C 0.6834(7) 0.7900(5) 0.8958(5) 0.0308(13) Uani 1 1 d . . . . .
H13A H 0.744308 0.746475 0.917724 0.037 Uiso 1 1 calc R U . . .
H13B H 0.663776 0.823605 0.954287 0.037 Uiso 1 1 calc R U . . .
C14 C 0.7661(7) 0.8708(5) 0.8573(5) 0.0278(13) Uani 1 1 d . . . . .
C15 C 0.1843(7) 0.7871(5) 0.8269(5) 0.0306(13) Uani 1 1 d . . . . .
H15A H 0.135306 0.743846 0.862414 0.037 Uiso 1 1 calc R U . . .
H15B H 0.115072 0.820111 0.792459 0.037 Uiso 1 1 calc R U . . .
C16 C 0.3228(7) 0.8696(5) 0.9030(5) 0.0268(12) Uani 1 1 d . . . . .
N7 N -0.2367(12) 0.4642(8) 0.8885(9) 0.090(3) Uani 1 1 d . . . . .
C19A C -0.133(3) 0.517(2) 0.862(2) 0.095(7) Uiso 0.5 1 d . . P . .
C19B C -0.253(3) 0.423(2) 0.777(2) 0.103(8) Uiso 0.5 1 d . . P . .
C18 C -0.320(3) 0.379(2) 0.907(2) 0.218(12) Uiso 1 1 d . . . . .
C17A C -0.245(4) 0.530(3) 0.994(3) 0.130(11) Uiso 0.5 1 d . . P . .
C17B C -0.142(3) 0.5486(19) 0.9448(18) 0.074(6) Uiso 0.5 1 d . . P . .
Cl1 Cl -0.1968(2) 0.16173(18) 0.72731(17) 0.0566(5) Uani 1 1 d . . . . .

loop_
_atom_site_aniso_label
_atom_site_aniso_U_11
_atom_site_aniso_U_22
_atom_site_aniso_U_33
_atom_site_aniso_U_23
_atom_site_aniso_U_13
_atom_site_aniso_U_12
Y001 0.0190(3) 0.0202(3) 0.0182(3) 0.0055(2) 0.0065(2) 0.0053(2)
Cl02 0.0550(11) 0.0681(13) 0.0350(10) 0.0059(9) 0.0150(8) 0.0250(10)
Cl03 0.0606(12) 0.0320(9) 0.0758(14) 0.0088(9) 0.0241(11) 0.0118(9)
O1 0.028(2) 0.029(2) 0.032(2) 0.0027(18) 0.0056(19) 0.0131(18)
N1 0.028(3) 0.023(2) 0.022(2) 0.0051(19) 0.009(2) 0.008(2)
O2 0.032(2) 0.029(2) 0.029(2) 0.0143(17) 0.0180(18) 0.0150(18)
O3 0.022(2) 0.033(2) 0.034(2) 0.0147(19) 0.0083(18) 0.0078(18)
O4 0.024(2) 0.028(2) 0.023(2) 0.0038(16) 0.0111(17) 0.0021(17)
O5 0.036(3) 0.022(2) 0.046(3) 0.0061(19) 0.022(2) 0.0062(19)
O6 0.114(7) 0.058(4) 0.131(8) 0.027(5) 0.052(6) 0.005(5)
O9 0.051(3) 0.047(3) 0.037(3) 0.016(2) 0.018(2) 0.021(3)
O10 0.050(3) 0.065(4) 0.047(3) 0.030(3) 0.023(3) 0.018(3)
O11 0.053(4) 0.057(4) 0.088(5) 0.017(3) 0.042(4) 0.014(3)
N2 0.029(3) 0.025(2) 0.026(3) 0.011(2) 0.012(2) 0.011(2)
N3 0.025(2) 0.028(2) 0.024(3) 0.011(2) 0.010(2) 0.006(2)
N4 0.024(2) 0.026(2) 0.023(3) 0.004(2) 0.008(2) 0.002(2)
N5 0.033(3) 0.045(3) 0.026(3) 0.001(2) 0.013(2) 0.000(3)
N6 0.033(3) 0.040(3) 0.041(3) 0.006(3) 0.002(3) 0.018(3)
N9 0.049(4) 0.046(4) 0.035(3) 0.020(3) 0.027(3) 0.029(3)
N8 0.023(3) 0.046(4) 0.043(4) 0.018(3) 0.003(2) 0.006(3)
C1 0.036(3) 0.030(3) 0.020(3) 0.003(2) 0.010(3) 0.013(3)
C2 0.035(3) 0.027(3) 0.028(3) 0.001(2) 0.012(3) 0.013(3)
C3 0.032(3) 0.033(3) 0.033(3) 0.013(3) 0.010(3) 0.019(3)
C4 0.041(4) 0.028(3) 0.030(3) 0.016(3) 0.013(3) 0.019(3)
C5 0.032(3) 0.034(3) 0.031(3) 0.020(3) 0.011(3) 0.007(3)
C6 0.031(3) 0.029(3) 0.033(3) 0.014(3) 0.011(3) 0.004(3)
C7 0.022(3) 0.030(3) 0.024(3) 0.005(2) 0.005(2) -0.001(2)
C8 0.024(3) 0.026(3) 0.027(3) 0.003(2) 0.006(2) -0.002(2)
C9 0.024(3) 0.035(3) 0.026(3) 0.009(3) 0.003(2) 0.012(3)
C10 0.023(3) 0.029(3) 0.026(3) 0.010(2) 0.006(2) 0.008(2)
C11 0.033(3) 0.032(3) 0.028(3) 0.012(3) 0.017(3) 0.016(3)
C12 0.026(3) 0.028(3) 0.023(3) 0.010(2) 0.011(2) 0.011(2)
C13 0.027(3) 0.037(3) 0.028(3) 0.014(3) 0.006(3) 0.009(3)
C14 0.025(3) 0.029(3) 0.026(3) 0.004(2) 0.006(2) 0.008(2)
C15 0.025(3) 0.035(3) 0.029(3) 0.003(3) 0.014(3) 0.004(3)
C16 0.029(3) 0.028(3) 0.024(3) 0.006(2) 0.012(2) 0.007(2)
N7 0.093(7) 0.068(6) 0.120(9) 0.048(6) 0.045(6) 0.019(5)
Cl1 0.0539(12) 0.0723(14) 0.0515(12) 0.0341(10) 0.0217(9) 0.0167(10)

_geom_special_details            
;
 All esds (except the esd in the dihedral angle between two l.s. planes)
 are estimated using the full covariance matrix.  The cell esds are taken
 into account individually in the estimation of esds in distances, angles
 and torsion angles; correlations between esds in cell parameters are only
 used when they are defined by crystal symmetry.  An approximate (isotropic)
 treatment of cell esds is used for estimating esds involving l.s. planes.
;
loop_
_geom_bond_atom_site_label_1
_geom_bond_atom_site_label_2
_geom_bond_distance
_geom_bond_site_symmetry_2
_geom_bond_publ_flag
Y001 O1 2.303(4) . ?
Y001 N1 2.624(5) . ?
Y001 O2 2.337(4) . ?
Y001 O3 2.307(4) . ?
Y001 O4 2.341(4) . ?
Y001 O5 2.372(4) . ?
Y001 N2 2.634(5) . ?
Y001 N3 2.625(5) . ?
Y001 N4 2.649(5) . ?
O1 C10 1.251(7) . ?
N1 C1 1.496(8) . ?
N1 C8 1.485(7) . ?
N1 C9 1.483(7) . ?
O2 C12 1.264(7) . ?
O3 C14 1.250(7) . ?
O4 C16 1.257(7) . ?
O5 H5A 0.90(2) . ?
O5 H5B 0.91(2) . ?
O6 C19A 1.24(3) . ?
O6 C17B 1.29(2) . ?
O9 H9E 0.77(10) . ?
O9 H9F 0.75(11) . ?
O10 H10A 0.77(11) . ?
O10 H10B 0.76(11) . ?
O11 H11 0.79(2) . ?
N2 C2 1.501(8) . ?
N2 C3 1.498(7) . ?
N2 C11 1.469(8) . ?
N3 C4 1.498(8) . ?
N3 C5 1.494(8) . ?
N3 C13 1.482(8) . ?
N4 C6 1.490(8) . ?
N4 C7 1.485(7) . ?
N4 C15 1.489(8) . ?
N5 H5C 0.94(9) . ?
N5 H5D 0.95(10) . ?
N5 C16 1.307(8) . ?
N6 H6A 0.92(8) . ?
N6 H6B 0.89(2) . ?
N6 C10 1.309(8) . ?
N9 H9A 0.92(9) . ?
N9 H9B 0.67(10) . ?
N9 C12 1.298(8) . ?
N8 H8A 0.82(10) . ?
N8 H8B 0.95(10) . ?
N8 C14 1.313(8) . ?
C1 H1A 0.9700 . ?
C1 H1B 0.9700 . ?
C1 C2 1.506(9) . ?
C2 H2A 0.9700 . ?
C2 H2B 0.9700 . ?
C3 H3A 0.9700 . ?
C3 H3B 0.9700 . ?
C3 C4 1.506(9) . ?
C4 H4A 0.9700 . ?
C4 H4B 0.9700 . ?
C5 H5E 0.9700 . ?
C5 H5F 0.9700 . ?
C5 C6 1.516(9) . ?
C6 H6C 0.9700 . ?
C6 H6D 0.9700 . ?
C7 H7A 0.9700 . ?
C7 H7B 0.9700 . ?
C7 C8 1.516(9) . ?
C8 H8C 0.9700 . ?
C8 H8D 0.9700 . ?
C9 H9C 0.9700 . ?
C9 H9D 0.9700 . ?
C9 C10 1.496(9) . ?
C11 H11A 0.9700 . ?
C11 H11B 0.9700 . ?
C11 C12 1.514(8) . ?
C13 H13A 0.9700 . ?
C13 H13B 0.9700 . ?
C13 C14 1.489(9) . ?
C15 H15A 0.9700 . ?
C15 H15B 0.9700 . ?
C15 C16 1.510(8) . ?
N7 C19A 1.29(3) . ?
N7 C19B 1.53(3) . ?
N7 C18 1.37(3) . ?
N7 C17A 1.65(4) . ?
N7 C17B 1.25(3) . ?
C19A C19B 1.56(4) . ?
C19A C17B 1.21(3) . ?
C17A C17B 1.39(4) . ?

loop_
_geom_angle_atom_site_label_1
_geom_angle_atom_site_label_2
_geom_angle_atom_site_label_3
_geom_angle
_geom_angle_site_symmetry_1
_geom_angle_site_symmetry_3
_geom_angle_publ_flag
O1 Y001 N1 66.91(15) . . ?
O1 Y001 O2 85.46(15) . . ?
O1 Y001 O3 144.11(15) . . ?
O1 Y001 O4 83.20(15) . . ?
O1 Y001 O5 72.06(16) . . ?
O1 Y001 N2 132.27(15) . . ?
O1 Y001 N3 140.17(16) . . ?
O1 Y001 N4 72.72(16) . . ?
N1 Y001 N2 68.56(15) . . ?
N1 Y001 N3 105.29(15) . . ?
N1 Y001 N4 68.30(15) . . ?
O2 Y001 N1 73.51(15) . . ?
O2 Y001 O4 143.80(14) . . ?
O2 Y001 O5 71.65(15) . . ?
O2 Y001 N2 66.13(14) . . ?
O2 Y001 N3 131.46(15) . . ?
O2 Y001 N4 140.99(15) . . ?
O3 Y001 N1 140.39(16) . . ?
O3 Y001 O2 83.92(15) . . ?
O3 Y001 O4 85.45(15) . . ?
O3 Y001 O5 72.05(16) . . ?
O3 Y001 N2 72.66(16) . . ?
O3 Y001 N3 66.52(15) . . ?
O3 Y001 N4 131.86(15) . . ?
O4 Y001 N1 131.13(15) . . ?
O4 Y001 O5 72.15(15) . . ?
O4 Y001 N2 141.40(15) . . ?
O4 Y001 N3 73.61(15) . . ?
O4 Y001 N4 66.25(14) . . ?
O5 Y001 N1 127.31(16) . . ?
O5 Y001 N2 126.78(16) . . ?
O5 Y001 N3 127.40(17) . . ?
O5 Y001 N4 127.62(16) . . ?
N2 Y001 N4 105.60(15) . . ?
N3 Y001 N2 68.62(15) . . ?
N3 Y001 N4 68.43(16) . . ?
C10 O1 Y001 124.8(4) . . ?
C1 N1 Y001 111.3(3) . . ?
C8 N1 Y001 111.0(3) . . ?
C8 N1 C1 108.0(5) . . ?
C9 N1 Y001 106.8(3) . . ?
C9 N1 C1 109.9(5) . . ?
C9 N1 C8 109.8(5) . . ?
C12 O2 Y001 124.3(4) . . ?
C14 O3 Y001 125.1(4) . . ?
C16 O4 Y001 124.5(4) . . ?
Y001 O5 H5A 130(5) . . ?
Y001 O5 H5B 133(5) . . ?
H5A O5 H5B 96(7) . . ?
C19A O6 C17B 57.0(16) . . ?
H9E O9 H9F 117(10) . . ?
H10A O10 H10B 104(10) . . ?
C2 N2 Y001 111.6(3) . . ?
C3 N2 Y001 111.5(4) . . ?
C3 N2 C2 108.3(5) . . ?
C11 N2 Y001 106.5(3) . . ?
C11 N2 C2 110.3(5) . . ?
C11 N2 C3 108.4(5) . . ?
C4 N3 Y001 110.9(3) . . ?
C5 N3 Y001 111.5(4) . . ?
C5 N3 C4 109.0(5) . . ?
C13 N3 Y001 106.4(3) . . ?
C13 N3 C4 110.0(5) . . ?
C13 N3 C5 109.0(5) . . ?
C6 N4 Y001 111.1(4) . . ?
C7 N4 Y001 111.3(3) . . ?
C7 N4 C6 108.7(5) . . ?
C7 N4 C15 109.3(5) . . ?
C15 N4 Y001 105.9(3) . . ?
C15 N4 C6 110.6(5) . . ?
H5C N5 H5D 127(8) . . ?
C16 N5 H5C 115(6) . . ?
C16 N5 H5D 118(5) . . ?
H6A N6 H6B 122(7) . . ?
C10 N6 H6A 113(5) . . ?
C10 N6 H6B 123(5) . . ?
H9A N9 H9B 121(10) . . ?
C12 N9 H9A 121(6) . . ?
C12 N9 H9B 116(9) . . ?
H8A N8 H8B 134(9) . . ?
C14 N8 H8A 112(7) . . ?
C14 N8 H8B 114(6) . . ?
N1 C1 H1A 109.3 . . ?
N1 C1 H1B 109.3 . . ?
N1 C1 C2 111.7(5) . . ?
H1A C1 H1B 107.9 . . ?
C2 C1 H1A 109.3 . . ?
C2 C1 H1B 109.3 . . ?
N2 C2 C1 113.0(5) . . ?
N2 C2 H2A 109.0 . . ?
N2 C2 H2B 109.0 . . ?
C1 C2 H2A 109.0 . . ?
C1 C2 H2B 109.0 . . ?
H2A C2 H2B 107.8 . . ?
N2 C3 H3A 109.4 . . ?
N2 C3 H3B 109.4 . . ?
N2 C3 C4 111.2(5) . . ?
H3A C3 H3B 108.0 . . ?
C4 C3 H3A 109.4 . . ?
C4 C3 H3B 109.4 . . ?
N3 C4 C3 113.1(5) . . ?
N3 C4 H4A 109.0 . . ?
N3 C4 H4B 109.0 . . ?
C3 C4 H4A 109.0 . . ?
C3 C4 H4B 109.0 . . ?
H4A C4 H4B 107.8 . . ?
N3 C5 H5E 109.4 . . ?
N3 C5 H5F 109.4 . . ?
N3 C5 C6 111.0(5) . . ?
H5E C5 H5F 108.0 . . ?
C6 C5 H5E 109.4 . . ?
C6 C5 H5F 109.4 . . ?
N4 C6 C5 113.6(5) . . ?
N4 C6 H6C 108.9 . . ?
N4 C6 H6D 108.9 . . ?
C5 C6 H6C 108.9 . . ?
C5 C6 H6D 108.9 . . ?
H6C C6 H6D 107.7 . . ?
N4 C7 H7A 109.4 . . ?
N4 C7 H7B 109.4 . . ?
N4 C7 C8 111.1(5) . . ?
H7A C7 H7B 108.0 . . ?
C8 C7 H7A 109.4 . . ?
C8 C7 H7B 109.4 . . ?
N1 C8 C7 112.7(5) . . ?
N1 C8 H8C 109.0 . . ?
N1 C8 H8D 109.0 . . ?
C7 C8 H8C 109.0 . . ?
C7 C8 H8D 109.0 . . ?
H8C C8 H8D 107.8 . . ?
N1 C9 H9C 109.4 . . ?
N1 C9 H9D 109.4 . . ?
N1 C9 C10 111.1(5) . . ?
H9C C9 H9D 108.0 . . ?
C10 C9 H9C 109.4 . . ?
C10 C9 H9D 109.4 . . ?
O1 C10 N6 121.7(6) . . ?
O1 C10 C9 120.0(5) . . ?
N6 C10 C9 118.2(6) . . ?
N2 C11 H11A 109.6 . . ?
N2 C11 H11B 109.6 . . ?
N2 C11 C12 110.3(5) . . ?
H11A C11 H11B 108.1 . . ?
C12 C11 H11A 109.6 . . ?
C12 C11 H11B 109.6 . . ?
O2 C12 N9 122.4(5) . . ?
O2 C12 C11 118.7(5) . . ?
N9 C12 C11 118.9(5) . . ?
N3 C13 H13A 109.5 . . ?
N3 C13 H13B 109.5 . . ?
N3 C13 C14 110.9(5) . . ?
H13A C13 H13B 108.1 . . ?
C14 C13 H13A 109.5 . . ?
C14 C13 H13B 109.5 . . ?
O3 C14 N8 122.0(6) . . ?
O3 C14 C13 119.4(5) . . ?
N8 C14 C13 118.7(6) . . ?
N4 C15 H15A 109.5 . . ?
N4 C15 H15B 109.5 . . ?
N4 C15 C16 110.8(5) . . ?
H15A C15 H15B 108.1 . . ?
C16 C15 H15A 109.5 . . ?
C16 C15 H15B 109.5 . . ?
O4 C16 N5 123.1(6) . . ?
O4 C16 C15 119.2(5) . . ?
N5 C16 C15 117.6(6) . . ?
C19A N7 C19B 66.3(17) . . ?
C19A N7 C18 157(2) . . ?
C19A N7 C17A 111(2) . . ?
C19B N7 C17A 163.9(19) . . ?
C18 N7 C19B 102.2(19) . . ?
C18 N7 C17A 85.2(19) . . ?
C17B N7 C19A 56.8(16) . . ?
C17B N7 C19B 122.6(18) . . ?
C17B N7 C18 133(2) . . ?
C17B N7 C17A 55.4(17) . . ?
O6 C19A N7 122(2) . . ?
O6 C19A C19B 159(3) . . ?
N7 C19A C19B 64.5(18) . . ?
C17B C19A O6 63.6(19) . . ?
C17B C19A N7 60.3(19) . . ?
C17B C19A C19B 124(3) . . ?
N7 C19B C19A 49.2(15) . . ?
C17B C17A N7 47.8(16) . . ?
O6 C17B C17A 151(3) . . ?
N7 C17B O6 121(2) . . ?
N7 C17B C17A 77(2) . . ?
C19A C17B O6 59.5(18) . . ?
C19A C17B N7 62.9(19) . . ?
C19A C17B C17A 138(3) . . ?

loop_
_geom_torsion_atom_site_label_1
_geom_torsion_atom_site_label_2
_geom_torsion_atom_site_label_3
_geom_torsion_atom_site_label_4
_geom_torsion
_geom_torsion_site_symmetry_1
_geom_torsion_site_symmetry_2
_geom_torsion_site_symmetry_3
_geom_torsion_site_symmetry_4
_geom_torsion_publ_flag
Y001 O1 C10 N6 -177.3(5) . . . . ?
Y001 O1 C10 C9 -0.1(8) . . . . ?
Y001 N1 C1 C2 44.7(6) . . . . ?
Y001 N1 C8 C7 43.9(6) . . . . ?
Y001 N1 C9 C10 -33.7(6) . . . . ?
Y001 O2 C12 N9 -178.0(5) . . . . ?
Y001 O2 C12 C11 -0.6(8) . . . . ?
Y001 O3 C14 N8 179.0(5) . . . . ?
Y001 O3 C14 C13 -2.3(8) . . . . ?
Y001 O4 C16 N5 -176.0(5) . . . . ?
Y001 O4 C16 C15 1.0(8) . . . . ?
Y001 N2 C2 C1 38.5(6) . . . . ?
Y001 N2 C3 C4 42.3(6) . . . . ?
Y001 N2 C11 C12 -39.4(5) . . . . ?
Y001 N3 C4 C3 42.5(6) . . . . ?
Y001 N3 C5 C6 45.0(6) . . . . ?
Y001 N3 C13 C14 -36.2(6) . . . . ?
Y001 N4 C6 C5 39.1(6) . . . . ?
Y001 N4 C7 C8 42.3(6) . . . . ?
Y001 N4 C15 C16 -38.2(6) . . . . ?
N1 C1 C2 N2 -57.3(7) . . . . ?
N1 C9 C10 O1 26.1(8) . . . . ?
N1 C9 C10 N6 -156.5(6) . . . . ?
O6 C19A C19B N7 -114(8) . . . . ?
O6 C19A C17B N7 166(2) . . . . ?
O6 C19A C17B C17A 150(4) . . . . ?
N2 C3 C4 N3 -58.5(7) . . . . ?
N2 C11 C12 O2 30.5(8) . . . . ?
N2 C11 C12 N9 -152.0(6) . . . . ?
N3 C5 C6 N4 -58.1(7) . . . . ?
N3 C13 C14 O3 29.3(8) . . . . ?
N3 C13 C14 N8 -151.9(6) . . . . ?
N4 C7 C8 N1 -59.7(7) . . . . ?
N4 C15 C16 O4 28.9(8) . . . . ?
N4 C15 C16 N5 -154.0(6) . . . . ?
C1 N1 C8 C7 166.1(5) . . . . ?
C1 N1 C9 C10 -154.5(5) . . . . ?
C2 N2 C3 C4 -80.9(6) . . . . ?
C2 N2 C11 C12 81.9(6) . . . . ?
C3 N2 C2 C1 161.7(5) . . . . ?
C3 N2 C11 C12 -159.6(5) . . . . ?
C4 N3 C5 C6 -77.8(6) . . . . ?
C4 N3 C13 C14 84.0(6) . . . . ?
C5 N3 C4 C3 165.7(5) . . . . ?
C5 N3 C13 C14 -156.6(5) . . . . ?
C6 N4 C7 C8 -80.3(6) . . . . ?
C6 N4 C15 C16 82.2(6) . . . . ?
C7 N4 C6 C5 161.9(5) . . . . ?
C7 N4 C15 C16 -158.1(5) . . . . ?
C8 N1 C1 C2 -77.4(6) . . . . ?
C8 N1 C9 C10 86.8(6) . . . . ?
C9 N1 C1 C2 162.8(5) . . . . ?
C9 N1 C8 C7 -74.0(6) . . . . ?
C11 N2 C2 C1 -79.7(6) . . . . ?
C11 N2 C3 C4 159.3(5) . . . . ?
C13 N3 C4 C3 -74.9(6) . . . . ?
C13 N3 C5 C6 162.1(5) . . . . ?
C15 N4 C6 C5 -78.1(6) . . . . ?
C15 N4 C7 C8 158.9(5) . . . . ?
N7 C19A C17B O6 -166(2) . . . . ?
N7 C19A C17B C17A -16(4) . . . . ?
N7 C17A C17B O6 131(5) . . . . ?
N7 C17A C17B C19A 14(4) . . . . ?
C19A O6 C17B N7 -15(2) . . . . ?
C19A O6 C17B C17A -137(6) . . . . ?
C19A N7 C17A C17B -10(2) . . . . ?
C19A N7 C17B O6 14(2) . . . . ?
C19A N7 C17B C17A 169(3) . . . . ?
C19B N7 C19A O6 157(3) . . . . ?
C19B N7 C19A C17B 172(2) . . . . ?
C19B N7 C17A C17B -88(7) . . . . ?
C19B N7 C17B O6 6(3) . . . . ?
C19B N7 C17B C19A -9(3) . . . . ?
C19B N7 C17B C17A 161(2) . . . . ?
C19B C19A C17B O6 -157(3) . . . . ?
C19B C19A C17B N7 9(3) . . . . ?
C19B C19A C17B C17A -7(6) . . . . ?
C18 N7 C19A O6 -139(5) . . . . ?
C18 N7 C19A C19B 64(6) . . . . ?
C18 N7 C19A C17B -124(5) . . . . ?
C18 N7 C19B C19A -159(2) . . . . ?
C18 N7 C17A C17B 154(2) . . . . ?
C18 N7 C17B O6 168(2) . . . . ?
C18 N7 C17B C19A 153(3) . . . . ?
C18 N7 C17B C17A -37(3) . . . . ?
C17A N7 C19A O6 -6(3) . . . . ?
C17A N7 C19A C19B -163(2) . . . . ?
C17A N7 C19A C17B 9(2) . . . . ?
C17A N7 C19B C19A 85(7) . . . . ?
C17A N7 C17B O6 -155(3) . . . . ?
C17A N7 C17B C19A -169(3) . . . . ?
C17B O6 C19A N7 15(2) . . . . ?
C17B O6 C19A C19B 117(8) . . . . ?
C17B N7 C19A O6 -15(2) . . . . ?
C17B N7 C19A C19B -172(2) . . . . ?
C17B N7 C19B C19A 8(2) . . . . ?
C17B C19A C19B N7 -8(2) . . . . ?

_shelx_res_file                  
;
TITL NMS24_01_YDOTAM_a.res in P-1
 nms24_01_ydotam_a.res created by SHELXL-2016/4 at 11:52:36 on 13-Jan-2026
REM Old TITL NMS24_01_YDOTAM in P1
REM SHELXT solution in P-1: R1 0.132, Rweak 0.019, Alpha 0.070
REM <I/s> 0.000 for 0 systematic absences, Orientation as input
REM Formula found by SHELXT: C18 Cl3 N11 O6 Y
REM LIST 6
REM #####
CELL 0.71073 9.8238 13.7027 14.2044 99.975 106.786 104.021
ZERR 2 0.0006 0.0009 0.0008 0.003 0.003 0.003
LATT 1
SFAC C H Cl N O Y
UNIT 38 78 6 18 18 2
DFIX 0.9 O5 H5a
DFIX 0.9 O5 H5b
DFIX 0.9 N6 H6b
DFIX 0.8 O11 H11

L.S. 100
PLAN  40
TEMP 0
CONF
LIST 4
BOND
MORE -1
BOND $H
fmap 2
acta
REM <olex2.extras>
REM <HklSrc "%.\\NMS24_01_YDOTAM_a.hkl">
REM </olex2.extras>

WGHT    0.117900    8.834300
FVAR       0.49958
Y001  6    0.437990    0.848110    0.711942    11.00000    0.01903    0.02015 =
         0.01823    0.00552    0.00655    0.00531
CL02  3    0.350864    0.161238    0.858667    11.00000    0.05495    0.06813 =
         0.03501    0.00591    0.01505    0.02498
CL03  3    0.737584    0.599501    0.403623    11.00000    0.06059    0.03196 =
         0.07576    0.00884    0.02409    0.01179
O1    5    0.229584    0.902118    0.664463    11.00000    0.02809    0.02914 =
         0.03221    0.00273    0.00564    0.01307
N1    4    0.229022    0.723744    0.543814    11.00000    0.02803    0.02327 =
         0.02193    0.00510    0.00859    0.00764
O2    5    0.490938    0.906315    0.577406    11.00000    0.03213    0.02861 =
         0.02897    0.01425    0.01795    0.01499
O3    5    0.694556    0.904766    0.789481    11.00000    0.02226    0.03340 =
         0.03401    0.01466    0.00829    0.00784
O4    5    0.432464    0.903135    0.875928    11.00000    0.02417    0.02820 =
         0.02274    0.00376    0.01109    0.00211
O5    5    0.518240    1.032995    0.759566    11.00000    0.03649    0.02238 =
         0.04586    0.00612    0.02244    0.00622
H5A   2    0.602326    1.078656    0.761713    11.00000   -1.50000
H5B   2    0.477892    1.081136    0.782577    11.00000   -1.50000
O6    5   -0.059815    0.609405    0.908523    11.00000    0.11442    0.05801 =
         0.13059    0.02696    0.05178    0.00514
O9    5    0.773468    0.815768    0.362809    11.00000    0.05141    0.04659 =
         0.03733    0.01567    0.01790    0.02072
H9E   2    0.745154    0.758450    0.363658    11.00000   -1.50000
H9F   2    0.765180    0.826313    0.311498    11.00000   -1.50000
O10   5    0.063067    0.807729    0.038766    11.00000    0.04991    0.06498 =
         0.04706    0.03023    0.02258    0.01839
H10A  2    0.035433    0.748218    0.019658    11.00000   -1.50000
H10B  2    0.093191    0.818545    0.096542    11.00000   -1.50000
O11   5    0.012227    0.017598    0.756070    11.00000    0.05311    0.05712 =
         0.08779    0.01726    0.04188    0.01429
H11   2    0.099616    0.033910    0.766827    11.00000   -1.50000
N2    4    0.545113    0.726619    0.608427    11.00000    0.02861    0.02468 =
         0.02607    0.01146    0.01170    0.01071
N3    4    0.539928    0.724282    0.815646    11.00000    0.02501    0.02821 =
         0.02432    0.01089    0.01002    0.00646
N4    4    0.223071    0.720688    0.750480    11.00000    0.02381    0.02618 =
         0.02330    0.00438    0.00754    0.00197
N5    4    0.319680    0.906069    0.993442    11.00000    0.03272    0.04451 =
         0.02604    0.00089    0.01304   -0.00040
H5C   2    0.245849    0.863462    1.010881    11.00000   -1.50000
H5D   2    0.396094    0.967740    1.035733    11.00000   -1.50000
N6    4    0.016023    0.905540    0.555377    11.00000    0.03302    0.03976 =
         0.04114    0.00607    0.00210    0.01766
N9    4    0.602337    0.911003    0.460036    11.00000    0.04948    0.04581 =
         0.03465    0.02018    0.02708    0.02853
H9A   2    0.576657    0.968170    0.444489    11.00000   -1.50000
H9B   2    0.625767    0.881212    0.429310    11.00000   -1.50000
N8    4    0.912692    0.905499    0.897233    11.00000    0.02333    0.04606 =
         0.04339    0.01795    0.00276    0.00595
H8A   2    0.948429    0.944849    0.867287    11.00000   -1.50000
H8B   2    0.953240    0.874010    0.948358    11.00000   -1.50000
C1    1    0.295251    0.679258    0.470684    11.00000    0.03568    0.03010 =
         0.02049    0.00318    0.01027    0.01279
AFIX  23
H1A   2    0.331341    0.731944    0.438444    11.00000   -1.20000
H1B   2    0.218358    0.621239    0.417836    11.00000   -1.20000
AFIX   0
H6A   2    0.014922    0.953006    0.609165    11.00000   -1.50000
H6B   2   -0.061892    0.878474    0.497754    11.00000   -1.50000
C2    1    0.422379    0.642360    0.523068    11.00000    0.03543    0.02657 =
         0.02802    0.00104    0.01169    0.01346
AFIX  23
H2A   2    0.383989    0.585362    0.549898    11.00000   -1.20000
H2B   2    0.463501    0.615835    0.473357    11.00000   -1.20000
AFIX   0
C3    1    0.637917    0.676266    0.675450    11.00000    0.03184    0.03284 =
         0.03318    0.01299    0.01027    0.01855
AFIX  23
H3A   2    0.736110    0.725991    0.713795    11.00000   -1.20000
H3B   2    0.650709    0.617712    0.633515    11.00000   -1.20000
AFIX   0
C4    1    0.565502    0.638843    0.748171    11.00000    0.04076    0.02792 =
         0.03034    0.01567    0.01301    0.01920
AFIX  23
H4A   2    0.470308    0.585783    0.709379    11.00000   -1.20000
H4B   2    0.628497    0.606931    0.790352    11.00000   -1.20000
AFIX   0
C5    1    0.434842    0.677035    0.865109    11.00000    0.03198    0.03387 =
         0.03099    0.01972    0.01110    0.00741
AFIX  23
H5E   2    0.442934    0.728646    0.924268    11.00000   -1.20000
H5F   2    0.462132    0.619472    0.888018    11.00000   -1.20000
AFIX   0
C6    1    0.274891    0.638066    0.791605    11.00000    0.03102    0.02905 =
         0.03264    0.01434    0.01072    0.00411
AFIX  23
H6C   2    0.266221    0.582846    0.735208    11.00000   -1.20000
H6D   2    0.209668    0.608496    0.826184    11.00000   -1.20000
AFIX   0
C7    1    0.088676    0.670084    0.657299    11.00000    0.02185    0.02991 =
         0.02400    0.00483    0.00451   -0.00126
AFIX  23
H7A   2    0.032665    0.718650    0.644340    11.00000   -1.20000
H7B   2    0.024742    0.610028    0.667859    11.00000   -1.20000
AFIX   0
C8    1    0.132044    0.635712    0.565769    11.00000    0.02358    0.02605 =
         0.02690    0.00260    0.00558   -0.00158
AFIX  23
H8C   2    0.184211    0.584896    0.577960    11.00000   -1.20000
H8D   2    0.042014    0.601986    0.506552    11.00000   -1.20000
AFIX   0
C9    1    0.138856    0.787201    0.498057    11.00000    0.02426    0.03542 =
         0.02559    0.00870    0.00334    0.01241
AFIX  23
H9C   2    0.039046    0.742126    0.455875    11.00000   -1.20000
H9D   2    0.184156    0.820643    0.454857    11.00000   -1.20000
AFIX   0
C10   1    0.128843    0.868505    0.578703    11.00000    0.02288    0.02901 =
         0.02633    0.00996    0.00577    0.00813
C11   1    0.641647    0.794000    0.567894    11.00000    0.03275    0.03173 =
         0.02844    0.01242    0.01749    0.01617
AFIX  23
H11A  2    0.655597    0.751929    0.511197    11.00000   -1.20000
H11B  2    0.738942    0.828820    0.620349    11.00000   -1.20000
AFIX   0
C12   1    0.572108    0.874455    0.532569    11.00000    0.02629    0.02772 =
         0.02311    0.00994    0.01119    0.01128
C13   1    0.683360    0.790014    0.895840    11.00000    0.02687    0.03715 =
         0.02763    0.01372    0.00566    0.00923
AFIX  23
H13A  2    0.744308    0.746475    0.917724    11.00000   -1.20000
H13B  2    0.663776    0.823605    0.954287    11.00000   -1.20000
AFIX   0
C14   1    0.766106    0.870783    0.857308    11.00000    0.02491    0.02865 =
         0.02647    0.00413    0.00647    0.00754
C15   1    0.184258    0.787051    0.826946    11.00000    0.02516    0.03506 =
         0.02945    0.00304    0.01374    0.00432
AFIX  23
H15A  2    0.135306    0.743846    0.862414    11.00000   -1.20000
H15B  2    0.115072    0.820111    0.792459    11.00000   -1.20000
AFIX   0
C16   1    0.322781    0.869644    0.903030    11.00000    0.02888    0.02825 =
         0.02366    0.00591    0.01201    0.00672

N7    4   -0.236698    0.464197    0.888524    11.00000    0.09261    0.06850 =
         0.11959    0.04836    0.04497    0.01862
C19A  1   -0.132990    0.517122    0.862408    10.50000    0.09452
C19B  1   -0.252738    0.422783    0.777064    10.50000    0.10343
C18   1   -0.319699    0.378932    0.907321    11.00000    0.21753
C17A  1   -0.244810    0.530092    0.994420    10.50000    0.13018
C17B  1   -0.141509    0.548563    0.944832    10.50000    0.07441
CL1   3   -0.196826    0.161731    0.727309    11.00000    0.05392    0.07230 =
         0.05147    0.03411    0.02166    0.01672
HKLF 4


REM  NMS24_01_YDOTAM_a.res in P-1
REM R1 =  0.0790 for    5614 Fo > 4sig(Fo)  and  0.0885 for all    6341 data
REM    408 parameters refined using      4 restraints

END

WGHT      0.1179      8.8336

REM Highest difference peak  4.081,  deepest hole -0.638,  1-sigma level  0.154
Q1    1   0.6878  1.1555  0.7780  11.00000  0.05    4.08
Q2    1   0.4526  1.1482  0.8001  11.00000  0.05    3.00
Q3    1   0.0463  0.3889  0.7494  11.00000  0.05    2.62
Q4    1   0.0936  0.8362  0.7890  11.00000  0.05    1.38
Q5    1   0.5468  0.8372  0.6592  11.00000  0.05    1.28
Q6    1  -0.3251  0.5961  1.1450  11.00000  0.05    1.06
Q7    1   0.3141  0.8383  0.7582  11.00000  0.05    0.75
Q8    1  -0.4172  0.3714  0.7420  11.00000  0.05    0.65
Q9    1  -0.3122  0.1004  0.6148  11.00000  0.05    0.63
Q10   1   0.8214  0.5972  0.3913  11.00000  0.05    0.62
Q11   1   0.1933  0.8459  0.7376  11.00000  0.05    0.61
Q12   1   0.4337  1.0985  0.7037  11.00000  0.05    0.60
Q13   1   0.4040  0.7197  0.3293  11.00000  0.05    0.60
Q14   1   0.0972  0.8965  0.1682  11.00000  0.05    0.59
Q15   1   0.0180  0.5997  0.3706  11.00000  0.05    0.59
Q16   1  -0.0517  0.8192  0.5618  11.00000  0.05    0.59
Q17   1  -0.3497  0.3726  0.8001  11.00000  0.05    0.58
Q18   1  -0.1661  0.4431  0.7940  11.00000  0.05    0.57
Q19   1   0.4014  0.1003  0.9418  11.00000  0.05    0.56
Q20   1   0.3725  0.9093  1.0940  11.00000  0.05    0.56
Q21   1  -0.0920  0.2718  0.7357  11.00000  0.05    0.52
Q22   1   0.9099  0.9104  1.0753  11.00000  0.05    0.52
Q23   1  -0.2714  0.3702  0.9610  11.00000  0.05    0.51
Q24   1   0.4928  0.9047  0.9797  11.00000  0.05    0.51
Q25   1   0.5330  0.9013  0.3560  11.00000  0.05    0.51
Q26   1   0.3775  0.9604  0.7589  11.00000  0.05    0.49
Q27   1   0.2039  0.0957  0.7375  11.00000  0.05    0.48
Q28   1  -0.0960  0.6015  0.8910  11.00000  0.05    0.47
Q29   1   0.6383  0.6033  0.9007  11.00000  0.05    0.47
Q30   1   0.9834  0.8316  0.3023  11.00000  0.05    0.46
Q31   1   0.0470  0.8020  0.3401  11.00000  0.05    0.45
Q32   1  -0.0121  1.0929  0.6211  11.00000  0.05    0.44
Q33   1   0.1017  0.7249  0.0555  11.00000  0.05    0.44
Q34   1   0.1012  0.9053  0.0380  11.00000  0.05    0.44
Q35   1   0.6967  0.9051  0.9379  11.00000  0.05    0.44
Q36   1   0.7894  0.8894  0.4027  11.00000  0.05    0.43
Q37   1   0.1598  0.8396  0.5424  11.00000  0.05    0.43
Q38   1   0.1694  0.5368  0.6424  11.00000  0.05    0.41
Q39   1  -0.4199  0.2830  0.8821  11.00000  0.05    0.40
Q40   1   0.1522  0.6386  0.3148  11.00000  0.05    0.39
;
_shelx_res_checksum              27586
_olex2_submission_special_instructions 'No special instructions were received'
_vrf_PLAT315_nms24_01_ydotam_a   
;
PROBLEM: Singly Bonded Carbon Detected (H-atoms Missing).        C18 Check 
RESPONSE: Too much disorder to place H atoms
;
_vrf_PLAT971_nms24_01_ydotam_a   
;
PROBLEM: Check Calcd Resid. Dens.  1.54Ang From Cl1             4.30 eA-3  
RESPONSE: Residual density due to solvent disorder that cannot be resolved
;
_vrf_PLAT094_nms24_01_ydotam_a   
;
PROBLEM: Ratio of Maximum / Minimum Residual Density ....       6.40 Report
RESPONSE: Residual density due to solvent disorder that cannot be resolved
;
_vrf_PLAT097_nms24_01_ydotam_a   
;
PROBLEM: Large Reported Max.  (Positive) Residual Density       4.08 eA-3  
RESPONSE: Residual density due to solvent disorder that cannot be resolved
;
####################################################################### 
# 
# This file contains crystal structure data downloaded from the 
# Cambridge Structural Database (CSD) hosted by the Cambridge 
# Crystallographic Data Centre (CCDC).
# 
# Full information about CCDC data access policies and citation 
# guidelines are available at http://www.ccdc.cam.ac.uk/access/V1 
# 
# Audit and citation data items may have been added by the CCDC. 
# Please retain this information to preserve the provenance of 
# this file and to allow appropriate attribution of the data. 
# 
#######################################################################

data_ORTHO_a
_database_code_depnum_ccdc_archive 'CCDC 2523232'
loop_
_audit_author_name
_audit_author_address
'Nicole Shapiro'
;University of Iowa
United States of America
;
_audit_update_record             
;
2026-01-15 deposited with the CCDC.	2026-07-15 downloaded from the CCDC.
;
_audit_creation_date             2025-08-15
_audit_creation_method           
;
Olex2 1.5
(compiled 2022.04.07 svn.rca3783a0 for OlexSys, GUI svn.r6498)
;
_shelx_SHELXL_version_number     2019/1
_chemical_name_common            ?
_chemical_name_systematic        ?
_chemical_formula_moiety         'C20 H42 La N8 O6 S2, 3(Cl), 5(H2 O), O'
_chemical_formula_sum            'C20 H52 Cl3 La N8 O12 S2'
_chemical_formula_weight         906.07
_chemical_absolute_configuration ?
_chemical_melting_point          ?
loop_
_atom_type_symbol
_atom_type_description
_atom_type_scat_dispersion_real
_atom_type_scat_dispersion_imag
_atom_type_scat_source
C C 0.0033 0.0016 'International Tables Vol C Tables 4.2.6.8 and 6.1.1.4'
H H 0.0000 0.0000 'International Tables Vol C Tables 4.2.6.8 and 6.1.1.4'
Cl Cl 0.1484 0.1585 'International Tables Vol C Tables 4.2.6.8 and 6.1.1.4'
La La -0.2871 2.4523 'International Tables Vol C Tables 4.2.6.8 and 6.1.1.4'
N N 0.0061 0.0033 'International Tables Vol C Tables 4.2.6.8 and 6.1.1.4'
O O 0.0106 0.0060 'International Tables Vol C Tables 4.2.6.8 and 6.1.1.4'
S S 0.1246 0.1234 'International Tables Vol C Tables 4.2.6.8 and 6.1.1.4'

_shelx_space_group_comment       
;
The symmetry employed for this shelxl refinement is uniquely defined
by the following loop, which should always be used as a source of
symmetry information in preference to the above space-group names.
They are only intended as comments.
;
_space_group_crystal_system      orthorhombic
_space_group_IT_number           33
_space_group_name_H-M_alt        'P n a 21'
_space_group_name_Hall           'P 2c -2n'
loop_
_space_group_symop_operation_xyz
'x, y, z'
'-x, -y, z+1/2'
'x+1/2, -y+1/2, z'
'-x+1/2, y+1/2, z+1/2'

_cell_length_a                   13.2632(7)
_cell_length_b                   21.2334(12)
_cell_length_c                   13.7569(8)
_cell_angle_alpha                90
_cell_angle_beta                 90
_cell_angle_gamma                90
_cell_volume                     3874.3(4)
_cell_formula_units_Z            4
_cell_measurement_reflns_used    9966
_cell_measurement_temperature    100
_cell_measurement_theta_max      25.45
_cell_measurement_theta_min      2.34
_shelx_estimated_absorpt_T_max   ?
_shelx_estimated_absorpt_T_min   ?
_exptl_absorpt_coefficient_mu    1.477
_exptl_absorpt_correction_T_max  0.7362
_exptl_absorpt_correction_T_min  0.6477
_exptl_absorpt_correction_type   none
_exptl_absorpt_process_details   
;
SADABS-2016/2 (Bruker,2016/2) was used for absorption correction.
wR2(int) was 0.1116 before and 0.0665 after correction.
The Ratio of minimum to maximum transmission is 0.8798.
The \l/2 correction factor is Not present.
;
_exptl_absorpt_special_details   ?
_exptl_crystal_colour            'clear colourless'
_exptl_crystal_colour_lustre     clear
_exptl_crystal_colour_primary    colourless
_exptl_crystal_density_diffrn    1.553
_exptl_crystal_density_meas      ?
_exptl_crystal_density_method    ?
_exptl_crystal_description       plate
_exptl_crystal_F_000             1856
_exptl_crystal_size_max          0.1
_exptl_crystal_size_mid          0.06
_exptl_crystal_size_min          0.06
_exptl_transmission_factor_max   ?
_exptl_transmission_factor_min   ?
_diffrn_reflns_av_R_equivalents  0.0410
_diffrn_reflns_av_unetI/netI     0.0245
_diffrn_reflns_Laue_measured_fraction_full 0.999
_diffrn_reflns_Laue_measured_fraction_max 0.995
_diffrn_reflns_limit_h_max       15
_diffrn_reflns_limit_h_min       -16
_diffrn_reflns_limit_k_max       25
_diffrn_reflns_limit_k_min       -25
_diffrn_reflns_limit_l_max       16
_diffrn_reflns_limit_l_min       -16
_diffrn_reflns_number            60026
_diffrn_reflns_point_group_measured_fraction_full 0.997
_diffrn_reflns_point_group_measured_fraction_max 0.992
_diffrn_reflns_theta_full        25.242
_diffrn_reflns_theta_max         25.449
_diffrn_reflns_theta_min         1.764
_diffrn_ambient_temperature      100
_diffrn_detector_area_resol_mean ?
_diffrn_measured_fraction_theta_full 0.999
_diffrn_measured_fraction_theta_max 0.995
_diffrn_measurement_device_type  'Bruker APEX-II CCD'
_diffrn_measurement_method       '\f and \w scans'
_diffrn_radiation_type           MoK\a
_diffrn_radiation_wavelength     0.71073
_diffrn_source                   ?
_diffrn_source_current           1.0
_diffrn_source_power             0.05
_diffrn_source_voltage           50.0
_diffrn_standards_number         0
_reflns_Friedel_coverage         0.908
_reflns_Friedel_fraction_full    0.994
_reflns_Friedel_fraction_max     0.989
_reflns_number_gt                6882
_reflns_number_total             7117
_reflns_special_details          
;
 Reflections were merged by SHELXL according to the crystal
 class for the calculation of statistics and refinement.
 
 _reflns_Friedel_fraction is defined as the number of unique
 Friedel pairs measured divided by the number that would be
 possible theoretically, ignoring centric projections and
 systematic absences. Completness statistics refer to single and
 composite reflections containing twin component 1 only.
;
_reflns_threshold_expression     'I > 2\s(I)'
_computing_cell_refinement       'SAINT V8.40B (?, 2016)'
_computing_data_collection       ?
_computing_data_reduction        'SAINT V8.40B (?, 2016)'
_computing_molecular_graphics    'Olex2 1.5 (Dolomanov et al., 2009)'
_computing_publication_material  'Olex2 1.5 (Dolomanov et al., 2009)'
_computing_structure_refinement  'SHELXL 2016/4 (Sheldrick, 2015)'
_computing_structure_solution    ?
_refine_diff_density_max         0.838
_refine_diff_density_min         -0.600
_refine_diff_density_rms         0.078
_refine_ls_abs_structure_details 
;
 Refined as an inversion twin.
;
_refine_ls_abs_structure_Flack   0.045(12)
_refine_ls_extinction_coef       .
_refine_ls_extinction_method     none
_refine_ls_goodness_of_fit_ref   1.112
_refine_ls_hydrogen_treatment    mixed
_refine_ls_matrix_type           full
_refine_ls_number_parameters     456
_refine_ls_number_reflns         7117
_refine_ls_number_restraints     2
_refine_ls_R_factor_all          0.0237
_refine_ls_R_factor_gt           0.0220
_refine_ls_restrained_S_all      1.112
_refine_ls_shift/su_max          0.005
_refine_ls_shift/su_mean         0.000
_refine_ls_structure_factor_coef Fsqd
_refine_ls_weighting_details     
'w=1/[\s^2^(Fo^2^)+(0.0132P)^2^+5.7550P] where P=(Fo^2^+2Fc^2^)/3'
_refine_ls_weighting_scheme      calc
_refine_ls_wR_factor_gt          0.0504
_refine_ls_wR_factor_ref         0.0514
_refine_special_details          
;
 Refined as a 2-component inversion twin.
;
_olex2_refinement_description    
;
1. Twinned data refinement
 Scales: 0.95509
 0.04491
2. Restrained distances
 O9-H9C
 0.98 with sigma of 0.02
3.a Secondary CH2 refined with riding coordinates:
 C1(H1A,H1B), C2(H2A,H2B), C3(H3A,H3B), C4(H4A,H4B), C5(H5C,H5D), C6(H6C,H6D),
 C7(H7C,H7D), C8(H8C,H8D), C9(H9A,H9B), C11(H11A,H11B), C15(H15A,H15B)
3.b X=CH2 refined with riding coordinates:
 N5(H5A,H5B), N7(H7A,H7B), N8(H8A,H8B)
3.c Idealised Me refined as rotating group:
 C17(H17A,H17B,H17C), C18(H18A,H18B,H18C), C19(H19A,H19B,H19C), C20(H20A,H20B,
 H20C)
;
_atom_sites_solution_hydrogens   mixed
_atom_sites_solution_primary     ?
_atom_sites_solution_secondary   ?
loop_
_atom_site_label
_atom_site_type_symbol
_atom_site_fract_x
_atom_site_fract_y
_atom_site_fract_z
_atom_site_U_iso_or_equiv
_atom_site_adp_type
_atom_site_occupancy
_atom_site_site_symmetry_order
_atom_site_calc_flag
_atom_site_refinement_flags_posn
_atom_site_refinement_flags_adp
_atom_site_refinement_flags_occupancy
_atom_site_disorder_assembly
_atom_site_disorder_group
Cl1 Cl 0.27473(8) 0.49894(5) 0.65769(8) 0.0138(3) Uani 1 1 d . . . . .
Cl2 Cl 0.34671(9) 0.71006(6) 0.52827(9) 0.0202(3) Uani 1 1 d . . . . .
La1 La 0.80000(2) 0.50505(2) 0.67514(3) 0.00656(6) Uani 1 1 d . . . . .
Cl3 Cl 0.59883(9) 0.24358(5) 0.50467(9) 0.0176(2) Uani 1 1 d . . . . .
S1 S 1.02393(8) 0.61407(5) 0.69235(8) 0.0108(2) Uani 1 1 d . . . . .
S2 S 0.77520(8) 0.62855(5) 0.86360(9) 0.0109(2) Uani 1 1 d . . . . .
O1 O 0.7042(2) 0.58996(15) 0.5913(2) 0.0108(7) Uani 1 1 d . . . . .
N1 N 0.5840(3) 0.50129(15) 0.6849(4) 0.0103(8) Uani 1 1 d . . . . .
H8E H 0.546(5) 0.763(3) 0.373(4) 0.015 Uiso 1 1 d . U . . .
H8F H 0.450(5) 0.764(3) 0.390(4) 0.015 Uiso 1 1 d . U . . .
H11C H 0.501(5) 0.278(3) 0.720(5) 0.015 Uiso 1 1 d . U . . .
H11D H 0.521(4) 0.284(3) 0.626(4) 0.015 Uiso 1 1 d . U . . .
H7E H 0.725(4) 0.734(3) 0.440(4) 0.015 Uiso 1 1 d . U . . .
H7F H 0.698(4) 0.688(3) 0.372(4) 0.015 Uiso 1 1 d . U . . .
O2 O 0.8853(2) 0.51337(15) 0.5024(2) 0.0123(7) Uani 1 1 d . . . . .
O3 O 0.9838(2) 0.46572(13) 0.6548(2) 0.0086(6) Uani 1 1 d . . . . .
O4 O 0.8948(2) 0.47283(16) 0.8327(2) 0.0124(7) Uani 1 1 d . . . . .
O5 O 0.7311(2) 0.57187(14) 0.8095(2) 0.0122(7) Uani 1 1 d . . . . .
O6 O 0.9128(2) 0.59701(14) 0.6941(2) 0.0137(7) Uani 1 1 d . . . . .
O7 O 0.6796(3) 0.7181(2) 0.4086(3) 0.0251(9) Uani 1 1 d . . . . .
O8 O 0.4956(4) 0.7703(2) 0.3559(3) 0.0324(10) Uani 1 1 d . . . . .
O9 O 0.2886(3) 0.64385(18) 0.7249(3) 0.0250(8) Uani 1 1 d D . . . .
O10 O 0.3152(4) 0.3572(3) 0.7451(5) 0.0670(18) Uani 1 1 d . . . . .
O11 O 0.4908(3) 0.30203(16) 0.6845(3) 0.0263(8) Uani 1 1 d . . . . .
O12 O 0.5250(3) 0.3271(2) 0.3266(3) 0.0277(10) Uani 1 1 d . . . . .
H9C H 0.338(4) 0.667(3) 0.763(4) 0.042 Uiso 1 1 d D U . . .
H12A H 0.542(5) 0.305(3) 0.372(5) 0.042 Uiso 1 1 d . U . . .
H12B H 0.570(6) 0.336(3) 0.307(6) 0.042 Uiso 1 1 d . U . . .
H9D H 0.304(5) 0.658(3) 0.663(6) 0.042 Uiso 1 1 d . U . . .
N2 N 0.6918(3) 0.46191(17) 0.5044(3) 0.0087(8) Uani 1 1 d . . . . .
N3 N 0.8261(3) 0.37852(17) 0.6359(3) 0.0081(7) Uani 1 1 d . . . . .
N4 N 0.7094(3) 0.42081(18) 0.8138(3) 0.0097(8) Uani 1 1 d . . . . .
N5 N 0.8935(3) 0.46898(19) 0.9967(3) 0.0141(8) Uani 1 1 d . . . . .
H5A H 0.955664 0.480158 1.000362 0.017 Uiso 1 1 calc R U . . .
H5B H 0.859700 0.461731 1.048892 0.017 Uiso 1 1 calc R U . . .
N6 N 0.5710(4) 0.6503(2) 0.5534(3) 0.0182(9) Uani 1 1 d . . . . .
N7 N 0.8883(3) 0.50875(19) 0.3381(3) 0.0142(8) Uani 1 1 d . . . . .
H7A H 0.952340 0.514788 0.335673 0.017 Uiso 1 1 calc R U . . .
H7B H 0.854496 0.503953 0.285220 0.017 Uiso 1 1 calc R U . . .
N8 N 1.0973(3) 0.39122(18) 0.6143(3) 0.0159(9) Uani 1 1 d . . . . .
H8A H 1.144570 0.418575 0.607301 0.019 Uiso 1 1 calc R U . . .
H8B H 1.109559 0.351942 0.604579 0.019 Uiso 1 1 calc R U . . .
C1 C 0.7554(3) 0.33797(19) 0.6922(3) 0.0103(9) Uani 1 1 d . . . . .
H1A H 0.776558 0.294386 0.686837 0.012 Uiso 1 1 calc R U . . .
H1B H 0.688323 0.341411 0.664508 0.012 Uiso 1 1 calc R U . . .
H6A H 0.512(5) 0.659(3) 0.563(4) 0.015 Uiso 1 1 d . U . . .
H6B H 0.610(4) 0.673(2) 0.520(4) 0.015 Uiso 1 1 d . U . . .
C2 C 0.7516(3) 0.3566(2) 0.7993(3) 0.0112(9) Uani 1 1 d . . . . .
H2A H 0.710613 0.326397 0.834437 0.013 Uiso 1 1 calc R U . . .
H2B H 0.819246 0.355047 0.826086 0.013 Uiso 1 1 calc R U . . .
C3 C 0.5975(3) 0.4175(2) 0.8117(3) 0.0100(9) Uani 1 1 d . . . . .
H3A H 0.572955 0.405323 0.875381 0.012 Uiso 1 1 calc R U . . .
H3B H 0.576713 0.385435 0.765620 0.012 Uiso 1 1 calc R U . . .
C4 C 0.5508(3) 0.4798(2) 0.7833(3) 0.0104(9) Uani 1 1 d . . . . .
H4A H 0.477985 0.475692 0.783860 0.013 Uiso 1 1 calc R U . . .
H4B H 0.569196 0.511375 0.831042 0.013 Uiso 1 1 calc R U . . .
C5 C 0.5403(3) 0.4589(2) 0.6109(3) 0.0107(9) Uani 1 1 d . . . . .
H5C H 0.467654 0.464086 0.610246 0.013 Uiso 1 1 calc R U . . .
H5D H 0.554866 0.415629 0.628447 0.013 Uiso 1 1 calc R U . . .
C6 C 0.5813(3) 0.4719(2) 0.5105(3) 0.0103(9) Uani 1 1 d . . . . .
H6C H 0.547959 0.444384 0.464218 0.012 Uiso 1 1 calc R U . . .
H6D H 0.565925 0.515006 0.492677 0.012 Uiso 1 1 calc R U . . .
C7 C 0.7111(3) 0.3933(2) 0.4905(3) 0.0112(9) Uani 1 1 d . . . . .
H7C H 0.707834 0.384051 0.421486 0.013 Uiso 1 1 calc R U . . .
H7D H 0.657389 0.369947 0.521924 0.013 Uiso 1 1 calc R U . . .
C8 C 0.8109(4) 0.3696(2) 0.5291(3) 0.0103(9) Uani 1 1 d . . . . .
H8C H 0.816428 0.325025 0.514443 0.012 Uiso 1 1 calc R U . . .
H8D H 0.864804 0.391036 0.494871 0.012 Uiso 1 1 calc R U . . .
C9 C 0.9300(3) 0.35801(19) 0.6578(3) 0.0113(10) Uani 1 1 d . . . . .
H9A H 0.946673 0.321975 0.617531 0.014 Uiso 1 1 calc R U . . .
H9B H 0.933879 0.344915 0.725215 0.014 Uiso 1 1 calc R U . . .
C10 C 1.0055(3) 0.4096(2) 0.6399(3) 0.0099(9) Uani 1 1 d . . . . .
C11 C 0.7396(3) 0.4433(2) 0.9108(3) 0.0094(9) Uani 1 1 d . . . . .
H11A H 0.729280 0.410018 0.958145 0.011 Uiso 1 1 calc R U . . .
H11B H 0.697807 0.478823 0.929285 0.011 Uiso 1 1 calc R U . . .
C12 C 0.8498(3) 0.4630(2) 0.9110(3) 0.0101(9) Uani 1 1 d . . . . .
C13 C 0.5469(3) 0.56672(17) 0.6707(4) 0.0108(8) Uani 1 1 d . . . . .
C14 C 0.6129(4) 0.6029(2) 0.6011(3) 0.0117(9) Uani 1 1 d . . . . .
C15 C 0.7290(3) 0.4978(2) 0.4203(3) 0.0100(9) Uani 1 1 d . . . . .
H15A H 0.696521 0.538749 0.419121 0.012 Uiso 1 1 calc R U . . .
H15B H 0.710802 0.475842 0.361015 0.012 Uiso 1 1 calc R U . . .
C16 C 0.8418(3) 0.5068(2) 0.4228(3) 0.0106(9) Uani 1 1 d . . . . .
C17 C 1.0427(4) 0.6619(3) 0.7967(5) 0.0298(14) Uani 1 1 d . . . . .
H17A H 1.111004 0.676916 0.797691 0.045 Uiso 1 1 calc R U . . .
H17B H 1.029939 0.637599 0.854216 0.045 Uiso 1 1 calc R U . . .
H17C H 0.997375 0.697145 0.794606 0.045 Uiso 1 1 calc R U . . .
C18 C 1.0356(5) 0.6734(3) 0.6017(5) 0.0325(14) Uani 1 1 d . . . . .
H18A H 1.103346 0.689309 0.601337 0.049 Uiso 1 1 calc R U . . .
H18B H 0.989603 0.707147 0.615554 0.049 Uiso 1 1 calc R U . . .
H18C H 1.020099 0.655790 0.539146 0.049 Uiso 1 1 calc R U . . .
C19 C 0.7424(4) 0.6958(2) 0.7918(4) 0.0190(10) Uani 1 1 d . . . . .
H19A H 0.760181 0.733483 0.826174 0.028 Uiso 1 1 calc R U . . .
H19B H 0.671146 0.695535 0.779411 0.028 Uiso 1 1 calc R U . . .
H19C H 0.778213 0.694293 0.731175 0.028 Uiso 1 1 calc R U . . .
C20 C 0.6884(4) 0.6402(2) 0.9614(3) 0.0166(10) Uani 1 1 d . . . . .
H20A H 0.706519 0.677540 0.996616 0.025 Uiso 1 1 calc R U . . .
H20B H 0.690731 0.604540 1.004281 0.025 Uiso 1 1 calc R U . . .
H20C H 0.621497 0.644699 0.935810 0.025 Uiso 1 1 calc R U . . .

loop_
_atom_site_aniso_label
_atom_site_aniso_U_11
_atom_site_aniso_U_22
_atom_site_aniso_U_33
_atom_site_aniso_U_23
_atom_site_aniso_U_13
_atom_site_aniso_U_12
Cl1 0.0095(5) 0.0221(5) 0.0099(8) -0.0005(4) 0.0000(4) -0.0012(4)
Cl2 0.0163(6) 0.0251(6) 0.0192(6) -0.0017(5) -0.0044(5) 0.0008(5)
La1 0.00553(10) 0.00876(10) 0.00541(10) -0.00033(14) 0.00012(13) -0.00003(8)
Cl3 0.0243(6) 0.0153(5) 0.0132(6) 0.0017(4) 0.0032(5) -0.0009(5)
S1 0.0079(5) 0.0128(5) 0.0117(6) 0.0002(4) 0.0005(5) -0.0007(4)
S2 0.0085(5) 0.0143(5) 0.0099(5) -0.0027(4) 0.0002(4) 0.0001(4)
O1 0.0035(16) 0.0157(16) 0.0132(17) 0.0022(13) -0.0012(13) 0.0011(12)
N1 0.0103(15) 0.0123(16) 0.008(2) 0.0011(17) 0.001(2) -0.0016(13)
O2 0.0098(16) 0.0209(17) 0.0061(17) 0.0011(13) -0.0002(13) -0.0007(13)
O3 0.0073(14) 0.0122(14) 0.0061(17) -0.0011(11) -0.0004(12) 0.0003(11)
O4 0.0086(17) 0.0218(18) 0.0067(16) 0.0015(13) 0.0025(13) 0.0000(14)
O5 0.0108(17) 0.0140(16) 0.0119(17) -0.0046(13) 0.0005(14) -0.0004(13)
O6 0.0112(15) 0.0151(14) 0.0147(19) -0.0022(13) -0.0008(14) -0.0031(11)
O7 0.020(2) 0.030(2) 0.025(2) 0.0023(17) -0.0054(17) -0.0080(17)
O8 0.024(2) 0.049(3) 0.024(2) 0.009(2) 0.0002(19) 0.007(2)
O9 0.023(2) 0.031(2) 0.021(2) -0.0040(17) 0.0004(16) -0.0030(16)
O10 0.046(3) 0.076(4) 0.079(4) 0.047(3) 0.026(3) 0.028(3)
O11 0.034(2) 0.0211(17) 0.024(2) -0.0037(19) 0.009(2) -0.0035(14)
O12 0.014(2) 0.043(2) 0.026(2) 0.0160(18) -0.0031(17) -0.0014(17)
N2 0.0063(18) 0.0122(19) 0.0076(19) 0.0026(15) 0.0002(15) -0.0005(14)
N3 0.0050(18) 0.0143(18) 0.0049(17) -0.0003(14) 0.0010(14) -0.0008(14)
N4 0.0079(19) 0.013(2) 0.0075(19) -0.0005(15) 0.0004(15) 0.0005(15)
N5 0.007(2) 0.030(2) 0.0049(19) -0.0004(17) -0.0005(15) -0.0033(17)
N6 0.010(2) 0.020(2) 0.025(2) 0.0090(18) 0.0028(18) 0.0034(18)
N7 0.008(2) 0.027(2) 0.008(2) 0.0019(16) 0.0006(15) -0.0034(16)
N8 0.006(2) 0.015(2) 0.027(2) -0.0072(17) 0.0039(17) 0.0003(15)
C1 0.010(2) 0.0128(19) 0.008(2) -0.0002(17) 0.0017(18) -0.0015(15)
C2 0.009(2) 0.012(2) 0.012(2) 0.0019(18) 0.0020(19) -0.0013(17)
C3 0.005(2) 0.019(2) 0.006(2) 0.0014(17) 0.0010(17) -0.0054(17)
C4 0.005(2) 0.021(2) 0.005(2) 0.0007(18) 0.0014(18) -0.0012(18)
C5 0.006(2) 0.017(2) 0.009(2) -0.0025(18) -0.0015(18) -0.0017(18)
C6 0.005(2) 0.014(2) 0.012(2) -0.0004(18) -0.0007(18) -0.0012(17)
C7 0.011(2) 0.013(2) 0.009(2) -0.0024(18) -0.0017(19) -0.0019(18)
C8 0.013(2) 0.011(2) 0.007(2) -0.0023(16) 0.0007(19) 0.0008(17)
C9 0.009(2) 0.0115(19) 0.013(3) 0.0009(17) 0.0001(18) 0.0029(15)
C10 0.007(2) 0.015(2) 0.008(2) -0.0013(16) -0.0038(16) 0.0007(17)
C11 0.008(2) 0.015(2) 0.005(2) -0.0003(18) 0.0001(17) -0.0028(18)
C12 0.010(2) 0.010(2) 0.010(2) 0.0004(17) -0.0016(18) 0.0016(17)
C13 0.0056(18) 0.0125(18) 0.014(2) -0.001(2) 0.000(2) 0.0019(14)
C14 0.014(3) 0.010(2) 0.011(2) -0.0015(17) -0.0002(19) 0.0016(17)
C15 0.007(2) 0.017(2) 0.006(2) 0.0020(17) -0.0004(16) -0.0021(17)
C16 0.010(2) 0.012(2) 0.009(2) 0.0019(17) -0.0010(19) -0.0005(17)
C17 0.018(3) 0.039(3) 0.032(3) -0.024(3) -0.004(3) -0.006(2)
C18 0.022(3) 0.036(3) 0.040(4) 0.023(3) 0.008(3) 0.002(2)
C19 0.021(3) 0.016(2) 0.020(3) 0.000(2) 0.000(2) 0.003(2)
C20 0.016(3) 0.022(3) 0.012(2) -0.0053(19) 0.0015(19) 0.0015(19)

_geom_special_details            
;
 All esds (except the esd in the dihedral angle between two l.s. planes)
 are estimated using the full covariance matrix.  The cell esds are taken
 into account individually in the estimation of esds in distances, angles
 and torsion angles; correlations between esds in cell parameters are only
 used when they are defined by crystal symmetry.  An approximate (isotropic)
 treatment of cell esds is used for estimating esds involving l.s. planes.
;
loop_
_geom_bond_atom_site_label_1
_geom_bond_atom_site_label_2
_geom_bond_distance
_geom_bond_site_symmetry_2
_geom_bond_publ_flag
La1 O1 2.489(3) . ?
La1 N1 2.869(3) . ?
La1 O2 2.638(3) . ?
La1 O3 2.593(3) . ?
La1 O4 2.598(3) . ?
La1 O5 2.503(3) . ?
La1 O6 2.474(3) . ?
La1 N2 2.900(4) . ?
La1 N3 2.762(4) . ?
La1 N4 2.878(4) . ?
S1 O6 1.518(3) . ?
S1 C17 1.777(5) . ?
S1 C18 1.780(6) . ?
S2 O5 1.531(3) . ?
S2 C19 1.790(5) . ?
S2 C20 1.787(5) . ?
O1 C14 1.250(6) . ?
N1 C4 1.496(7) . ?
N1 C5 1.476(6) . ?
N1 C13 1.487(5) . ?
O2 C16 1.246(6) . ?
O3 C10 1.243(5) . ?
O4 C12 1.249(6) . ?
O7 H7E 0.82(6) . ?
O7 H7F 0.85(6) . ?
O8 H8E 0.72(6) . ?
O8 H8F 0.78(6) . ?
O9 H9C 0.97(3) . ?
O9 H9D 0.93(8) . ?
O11 H11C 0.71(6) . ?
O11 H11D 0.98(6) . ?
O12 H12A 0.81(7) . ?
O12 H12B 0.68(8) . ?
N2 C6 1.484(6) . ?
N2 C7 1.492(5) . ?
N2 C15 1.472(6) . ?
N3 C1 1.490(5) . ?
N3 C8 1.495(6) . ?
N3 C9 1.476(5) . ?
N4 C2 1.487(6) . ?
N4 C3 1.487(6) . ?
N4 C11 1.473(6) . ?
N5 H5A 0.8600 . ?
N5 H5B 0.8600 . ?
N5 C12 1.321(6) . ?
N6 H6A 0.82(6) . ?
N6 H6B 0.85(6) . ?
N6 C14 1.324(6) . ?
N7 H7A 0.8600 . ?
N7 H7B 0.8600 . ?
N7 C16 1.319(6) . ?
N8 H8A 0.8600 . ?
N8 H8B 0.8600 . ?
N8 C10 1.326(6) . ?
C1 H1A 0.9700 . ?
C1 H1B 0.9700 . ?
C1 C2 1.527(6) . ?
C2 H2A 0.9700 . ?
C2 H2B 0.9700 . ?
C3 H3A 0.9700 . ?
C3 H3B 0.9700 . ?
C3 C4 1.511(6) . ?
C4 H4A 0.9700 . ?
C4 H4B 0.9700 . ?
C5 H5C 0.9700 . ?
C5 H5D 0.9700 . ?
C5 C6 1.510(6) . ?
C6 H6C 0.9700 . ?
C6 H6D 0.9700 . ?
C7 H7C 0.9700 . ?
C7 H7D 0.9700 . ?
C7 C8 1.512(6) . ?
C8 H8C 0.9700 . ?
C8 H8D 0.9700 . ?
C9 H9A 0.9700 . ?
C9 H9B 0.9700 . ?
C9 C10 1.504(6) . ?
C11 H11A 0.9700 . ?
C11 H11B 0.9700 . ?
C11 C12 1.520(6) . ?
C13 C14 1.507(7) . ?
C15 H15A 0.9700 . ?
C15 H15B 0.9700 . ?
C15 C16 1.508(6) . ?
C17 H17A 0.9600 . ?
C17 H17B 0.9600 . ?
C17 H17C 0.9600 . ?
C18 H18A 0.9600 . ?
C18 H18B 0.9600 . ?
C18 H18C 0.9600 . ?
C19 H19A 0.9600 . ?
C19 H19B 0.9600 . ?
C19 H19C 0.9600 . ?
C20 H20A 0.9600 . ?
C20 H20B 0.9600 . ?
C20 H20C 0.9600 . ?

loop_
_geom_angle_atom_site_label_1
_geom_angle_atom_site_label_2
_geom_angle_atom_site_label_3
_geom_angle
_geom_angle_site_symmetry_1
_geom_angle_site_symmetry_3
_geom_angle_publ_flag
O1 La1 N1 62.10(11) . . ?
O1 La1 O2 75.70(10) . . ?
O1 La1 O3 131.56(10) . . ?
O1 La1 O4 145.53(11) . . ?
O1 La1 O5 75.23(12) . . ?
O1 La1 N2 66.50(10) . . ?
O1 La1 N3 132.69(11) . . ?
O1 La1 N4 122.98(10) . . ?
N1 La1 N2 62.30(13) . . ?
N1 La1 N4 62.29(12) . . ?
O2 La1 N1 118.18(13) . . ?
O2 La1 N2 60.25(10) . . ?
O2 La1 N3 80.52(10) . . ?
O2 La1 N4 144.87(10) . . ?
O3 La1 N1 159.26(9) . . ?
O3 La1 O2 61.37(9) . . ?
O3 La1 O4 63.26(9) . . ?
O3 La1 N2 106.02(9) . . ?
O3 La1 N3 63.12(10) . . ?
O3 La1 N4 105.31(10) . . ?
O4 La1 N1 115.92(13) . . ?
O4 La1 O2 124.18(9) . . ?
O4 La1 N2 146.30(10) . . ?
O4 La1 N3 81.16(10) . . ?
O4 La1 N4 59.02(10) . . ?
O5 La1 N1 67.47(12) . . ?
O5 La1 O2 141.62(10) . . ?
O5 La1 O3 127.28(10) . . ?
O5 La1 O4 73.12(11) . . ?
O5 La1 N2 126.62(10) . . ?
O5 La1 N3 137.86(10) . . ?
O5 La1 N4 73.17(11) . . ?
O6 La1 O1 77.62(10) . . ?
O6 La1 N1 128.38(10) . . ?
O6 La1 O2 77.45(10) . . ?
O6 La1 O3 72.35(9) . . ?
O6 La1 O4 80.04(10) . . ?
O6 La1 O5 72.27(10) . . ?
O6 La1 N2 129.33(10) . . ?
O6 La1 N3 135.46(10) . . ?
O6 La1 N4 132.31(11) . . ?
N3 La1 N1 96.15(10) . . ?
N3 La1 N2 66.20(10) . . ?
N3 La1 N4 65.00(11) . . ?
N4 La1 N2 97.70(11) . . ?
O6 S1 C17 105.1(2) . . ?
O6 S1 C18 105.3(2) . . ?
C17 S1 C18 98.6(3) . . ?
O5 S2 C19 105.4(2) . . ?
O5 S2 C20 103.2(2) . . ?
C20 S2 C19 98.6(2) . . ?
C14 O1 La1 127.2(3) . . ?
C4 N1 La1 110.2(3) . . ?
C5 N1 La1 112.1(3) . . ?
C5 N1 C4 108.8(4) . . ?
C5 N1 C13 110.4(4) . . ?
C13 N1 La1 107.4(2) . . ?
C13 N1 C4 107.9(4) . . ?
C16 O2 La1 125.9(3) . . ?
C10 O3 La1 123.0(3) . . ?
C12 O4 La1 122.1(3) . . ?
S2 O5 La1 131.70(18) . . ?
S1 O6 La1 140.71(17) . . ?
H7E O7 H7F 114(5) . . ?
H8E O8 H8F 119(6) . . ?
H9C O9 H9D 100(5) . . ?
H11C O11 H11D 102(5) . . ?
H12A O12 H12B 103(8) . . ?
C6 N2 La1 113.5(3) . . ?
C6 N2 C7 108.4(3) . . ?
C7 N2 La1 109.1(3) . . ?
C15 N2 La1 107.9(3) . . ?
C15 N2 C6 107.6(3) . . ?
C15 N2 C7 110.3(3) . . ?
C1 N3 La1 112.4(2) . . ?
C1 N3 C8 110.6(3) . . ?
C8 N3 La1 107.4(2) . . ?
C9 N3 La1 111.3(2) . . ?
C9 N3 C1 108.1(3) . . ?
C9 N3 C8 106.8(3) . . ?
C2 N4 La1 108.9(3) . . ?
C3 N4 La1 115.7(3) . . ?
C3 N4 C2 109.3(4) . . ?
C11 N4 La1 106.6(2) . . ?
C11 N4 C2 108.4(4) . . ?
C11 N4 C3 107.7(3) . . ?
H5A N5 H5B 120.0 . . ?
C12 N5 H5A 120.0 . . ?
C12 N5 H5B 120.0 . . ?
H6A N6 H6B 122(5) . . ?
C14 N6 H6A 120(4) . . ?
C14 N6 H6B 117(4) . . ?
H7A N7 H7B 120.0 . . ?
C16 N7 H7A 120.0 . . ?
C16 N7 H7B 120.0 . . ?
H8A N8 H8B 120.0 . . ?
C10 N8 H8A 120.0 . . ?
C10 N8 H8B 120.0 . . ?
N3 C1 H1A 109.2 . . ?
N3 C1 H1B 109.2 . . ?
N3 C1 C2 111.9(3) . . ?
H1A C1 H1B 107.9 . . ?
C2 C1 H1A 109.2 . . ?
C2 C1 H1B 109.2 . . ?
N4 C2 C1 112.3(4) . . ?
N4 C2 H2A 109.1 . . ?
N4 C2 H2B 109.1 . . ?
C1 C2 H2A 109.1 . . ?
C1 C2 H2B 109.1 . . ?
H2A C2 H2B 107.9 . . ?
N4 C3 H3A 109.2 . . ?
N4 C3 H3B 109.2 . . ?
N4 C3 C4 111.9(4) . . ?
H3A C3 H3B 107.9 . . ?
C4 C3 H3A 109.2 . . ?
C4 C3 H3B 109.2 . . ?
N1 C4 C3 112.4(4) . . ?
N1 C4 H4A 109.1 . . ?
N1 C4 H4B 109.1 . . ?
C3 C4 H4A 109.1 . . ?
C3 C4 H4B 109.1 . . ?
H4A C4 H4B 107.9 . . ?
N1 C5 H5C 109.2 . . ?
N1 C5 H5D 109.2 . . ?
N1 C5 C6 112.2(4) . . ?
H5C C5 H5D 107.9 . . ?
C6 C5 H5C 109.2 . . ?
C6 C5 H5D 109.2 . . ?
N2 C6 C5 112.4(4) . . ?
N2 C6 H6C 109.1 . . ?
N2 C6 H6D 109.1 . . ?
C5 C6 H6C 109.1 . . ?
C5 C6 H6D 109.1 . . ?
H6C C6 H6D 107.9 . . ?
N2 C7 H7C 108.4 . . ?
N2 C7 H7D 108.4 . . ?
N2 C7 C8 115.5(4) . . ?
H7C C7 H7D 107.5 . . ?
C8 C7 H7C 108.4 . . ?
C8 C7 H7D 108.4 . . ?
N3 C8 C7 114.9(4) . . ?
N3 C8 H8C 108.5 . . ?
N3 C8 H8D 108.5 . . ?
C7 C8 H8C 108.5 . . ?
C7 C8 H8D 108.5 . . ?
H8C C8 H8D 107.5 . . ?
N3 C9 H9A 109.2 . . ?
N3 C9 H9B 109.2 . . ?
N3 C9 C10 111.9(3) . . ?
H9A C9 H9B 107.9 . . ?
C10 C9 H9A 109.2 . . ?
C10 C9 H9B 109.2 . . ?
O3 C10 N8 122.6(4) . . ?
O3 C10 C9 121.2(4) . . ?
N8 C10 C9 116.1(4) . . ?
N4 C11 H11A 109.5 . . ?
N4 C11 H11B 109.5 . . ?
N4 C11 C12 110.5(4) . . ?
H11A C11 H11B 108.1 . . ?
C12 C11 H11A 109.5 . . ?
C12 C11 H11B 109.5 . . ?
O4 C12 N5 122.9(4) . . ?
O4 C12 C11 120.4(4) . . ?
N5 C12 C11 116.7(4) . . ?
N1 C13 C14 111.5(4) . . ?
O1 C14 N6 121.3(4) . . ?
O1 C14 C13 121.3(4) . . ?
N6 C14 C13 117.3(4) . . ?
N2 C15 H15A 109.1 . . ?
N2 C15 H15B 109.1 . . ?
N2 C15 C16 112.3(4) . . ?
H15A C15 H15B 107.9 . . ?
C16 C15 H15A 109.1 . . ?
C16 C15 H15B 109.1 . . ?
O2 C16 N7 123.9(4) . . ?
O2 C16 C15 119.6(4) . . ?
N7 C16 C15 116.5(4) . . ?
S1 C17 H17A 109.5 . . ?
S1 C17 H17B 109.5 . . ?
S1 C17 H17C 109.5 . . ?
H17A C17 H17B 109.5 . . ?
H17A C17 H17C 109.5 . . ?
H17B C17 H17C 109.5 . . ?
S1 C18 H18A 109.5 . . ?
S1 C18 H18B 109.5 . . ?
S1 C18 H18C 109.5 . . ?
H18A C18 H18B 109.5 . . ?
H18A C18 H18C 109.5 . . ?
H18B C18 H18C 109.5 . . ?
S2 C19 H19A 109.5 . . ?
S2 C19 H19B 109.5 . . ?
S2 C19 H19C 109.5 . . ?
H19A C19 H19B 109.5 . . ?
H19A C19 H19C 109.5 . . ?
H19B C19 H19C 109.5 . . ?
S2 C20 H20A 109.5 . . ?
S2 C20 H20B 109.5 . . ?
S2 C20 H20C 109.5 . . ?
H20A C20 H20B 109.5 . . ?
H20A C20 H20C 109.5 . . ?
H20B C20 H20C 109.5 . . ?

loop_
_geom_torsion_atom_site_label_1
_geom_torsion_atom_site_label_2
_geom_torsion_atom_site_label_3
_geom_torsion_atom_site_label_4
_geom_torsion
_geom_torsion_site_symmetry_1
_geom_torsion_site_symmetry_2
_geom_torsion_site_symmetry_3
_geom_torsion_site_symmetry_4
_geom_torsion_publ_flag
La1 O1 C14 N6 178.7(3) . . . . ?
La1 O1 C14 C13 1.1(6) . . . . ?
La1 N1 C4 C3 -54.5(4) . . . . ?
La1 N1 C5 C6 -50.1(4) . . . . ?
La1 N1 C13 C14 34.3(5) . . . . ?
La1 O2 C16 N7 -177.0(3) . . . . ?
La1 O2 C16 C15 4.7(6) . . . . ?
La1 O3 C10 N8 168.9(3) . . . . ?
La1 O3 C10 C9 -15.8(5) . . . . ?
La1 O4 C12 N5 -154.8(3) . . . . ?
La1 O4 C12 C11 25.0(5) . . . . ?
La1 N2 C6 C5 -39.2(4) . . . . ?
La1 N2 C7 C8 -28.0(4) . . . . ?
La1 N2 C15 C16 40.8(4) . . . . ?
La1 N3 C1 C2 -46.8(4) . . . . ?
La1 N3 C8 C7 -55.5(4) . . . . ?
La1 N3 C9 C10 -32.5(4) . . . . ?
La1 N4 C2 C1 -45.4(4) . . . . ?
La1 N4 C3 C4 -32.5(4) . . . . ?
La1 N4 C11 C12 -41.5(4) . . . . ?
N1 C5 C6 N2 61.6(5) . . . . ?
N1 C13 C14 O1 -27.8(6) . . . . ?
N1 C13 C14 N6 154.5(4) . . . . ?
N2 C7 C8 N3 60.1(5) . . . . ?
N2 C15 C16 O2 -34.1(6) . . . . ?
N2 C15 C16 N7 147.5(4) . . . . ?
N3 C1 C2 N4 64.9(5) . . . . ?
N3 C9 C10 O3 34.0(6) . . . . ?
N3 C9 C10 N8 -150.5(4) . . . . ?
N4 C3 C4 N1 59.7(5) . . . . ?
N4 C11 C12 O4 16.6(6) . . . . ?
N4 C11 C12 N5 -163.6(4) . . . . ?
C1 N3 C8 C7 67.6(5) . . . . ?
C1 N3 C9 C10 -156.5(4) . . . . ?
C2 N4 C3 C4 -155.7(4) . . . . ?
C2 N4 C11 C12 75.6(4) . . . . ?
C3 N4 C2 C1 81.8(4) . . . . ?
C3 N4 C11 C12 -166.2(3) . . . . ?
C4 N1 C5 C6 -172.2(4) . . . . ?
C4 N1 C13 C14 153.0(4) . . . . ?
C5 N1 C4 C3 68.8(4) . . . . ?
C5 N1 C13 C14 -88.2(4) . . . . ?
C6 N2 C7 C8 -152.0(4) . . . . ?
C6 N2 C15 C16 163.6(4) . . . . ?
C7 N2 C6 C5 82.2(4) . . . . ?
C7 N2 C15 C16 -78.3(4) . . . . ?
C8 N3 C1 C2 -166.9(4) . . . . ?
C8 N3 C9 C10 84.4(4) . . . . ?
C9 N3 C1 C2 76.5(4) . . . . ?
C9 N3 C8 C7 -175.0(4) . . . . ?
C11 N4 C2 C1 -161.0(4) . . . . ?
C11 N4 C3 C4 86.7(4) . . . . ?
C13 N1 C4 C3 -171.5(4) . . . . ?
C13 N1 C5 C6 69.6(5) . . . . ?
C15 N2 C6 C5 -158.4(4) . . . . ?
C15 N2 C7 C8 90.4(5) . . . . ?
C17 S1 O6 La1 -133.4(3) . . . . ?
C18 S1 O6 La1 123.0(3) . . . . ?
C19 S2 O5 La1 86.5(3) . . . . ?
C20 S2 O5 La1 -170.6(2) . . . . ?

_shelx_res_file                  
;
TITL ORTHO_a.res in Pna2(1)
    ORTHO_a.res
    created by SHELXL-2019/1 at 13:20:21 on 15-Aug-2025
REM Old TITL ORTHO in Pnma
REM SHELXT solution in Pna2(1): R1 0.059, Rweak 0.012, Alpha 0.015
REM <I/s> 1.356 for 280 systematic absences, Orientation a'=-a, b'=c, c'=b
REM Flack x = 0.051 ( 0.005 ) from 3182 Parsons' quotients
REM Formula found by SHELXT: C23 Cl5 La N7 O10
REM LIST 6
REM #####
CELL 0.71073 13.2632 21.2334 13.7569 90 90 90
ZERR 4 0.0007 0.0012 0.0008 0 0 0
LATT -1
SYMM -X,-Y,0.5+Z
SYMM 0.5+X,0.5-Y,+Z
SYMM 0.5-X,0.5+Y,0.5+Z
SFAC C H Cl La N O S
UNIT 80 208 12 4 32 48 8
DFIX 0.98 O9 H9c

L.S. 10
PLAN  19
TEMP 0
CONF
LIST 4
OMIT 3 1 0
OMIT -1 1 1
OMIT -2 0 2
OMIT 2 0 2
BOND
MORE -1
BOND $H
fmap 2
acta
TWIN -1 0 0 0 -1 0 0 0 -1 2
OMIT 1 1 0
OMIT 0 2 0
REM <olex2.extras>
REM <HklSrc "%.\\ORTHO_a.hkl">
REM </olex2.extras>

WGHT    0.013200    5.755000
BASF   0.04491
FVAR       0.21251
CL1   3    0.274733    0.498942    0.657689    11.00000    0.00952    0.02208 =
         0.00990   -0.00052   -0.00003   -0.00119
CL2   3    0.346712    0.710058    0.528272    11.00000    0.01633    0.02513 =
         0.01920   -0.00165   -0.00439    0.00080
LA1   4    0.800001    0.505050    0.675139    11.00000    0.00553    0.00876 =
         0.00541   -0.00033    0.00012   -0.00003
CL3   3    0.598834    0.243575    0.504672    11.00000    0.02425    0.01527 =
         0.01324    0.00170    0.00317   -0.00088
S1    7    1.023932    0.614071    0.692349    11.00000    0.00792    0.01276 =
         0.01173    0.00018    0.00047   -0.00074
S2    7    0.775203    0.628546    0.863605    11.00000    0.00854    0.01432 =
         0.00986   -0.00275    0.00018    0.00010
O1    6    0.704231    0.589957    0.591335    11.00000    0.00354    0.01566 =
         0.01318    0.00216   -0.00122    0.00108
N1    5    0.584030    0.501289    0.684871    11.00000    0.01026    0.01230 =
         0.00840    0.00106    0.00076   -0.00162
H8E   2    0.545580    0.762786    0.372851    11.00000   -1.50000
H8F   2    0.449694    0.763731    0.390058    11.00000   -1.50000
H11C  2    0.500747    0.278212    0.719755    11.00000   -1.50000
H11D  2    0.520987    0.284081    0.625540    11.00000   -1.50000
H7E   2    0.725363    0.734344    0.439651    11.00000   -1.50000
H7F   2    0.697847    0.688141    0.372225    11.00000   -1.50000
O2    6    0.885299    0.513366    0.502403    11.00000    0.00980    0.02090 =
         0.00614    0.00107   -0.00022   -0.00073
O3    6    0.983849    0.465725    0.654782    11.00000    0.00732    0.01223 =
         0.00612   -0.00108   -0.00038    0.00027
O4    6    0.894817    0.472832    0.832728    11.00000    0.00865    0.02178 =
         0.00665    0.00152    0.00246    0.00001
O5    6    0.731117    0.571869    0.809501    11.00000    0.01079    0.01396 =
         0.01186   -0.00457    0.00051   -0.00044
O6    6    0.912794    0.597011    0.694102    11.00000    0.01123    0.01514 =
         0.01471   -0.00222   -0.00077   -0.00306
O7    6    0.679570    0.718129    0.408570    11.00000    0.02008    0.03050 =
         0.02486    0.00226   -0.00545   -0.00795
O8    6    0.495625    0.770252    0.355916    11.00000    0.02431    0.04905 =
         0.02398    0.00907    0.00025    0.00725
O9    6    0.288626    0.643851    0.724894    11.00000    0.02311    0.03084 =
         0.02093   -0.00403    0.00037   -0.00301
O10   6    0.315169    0.357220    0.745075    11.00000    0.04617    0.07565 =
         0.07905    0.04668    0.02587    0.02756
O11   6    0.490774    0.302030    0.684492    11.00000    0.03421    0.02106 =
         0.02353   -0.00367    0.00889   -0.00353
O12   6    0.525014    0.327054    0.326591    11.00000    0.01429    0.04323 =
         0.02556    0.01597   -0.00309   -0.00140
H9C   2    0.338366    0.667129    0.762613    11.00000   -1.50000
H12A  2    0.542453    0.305280    0.371550    11.00000   -1.50000
H12B  2    0.569636    0.336345    0.306633    11.00000   -1.50000
H9D   2    0.304045    0.658029    0.662736    11.00000   -1.50000
N2    5    0.691849    0.461910    0.504424    11.00000    0.00629    0.01216 =
         0.00762    0.00261    0.00024   -0.00053
N3    5    0.826078    0.378520    0.635886    11.00000    0.00502    0.01432 =
         0.00489   -0.00026    0.00101   -0.00075
N4    5    0.709432    0.420814    0.813805    11.00000    0.00794    0.01350 =
         0.00754   -0.00051    0.00035    0.00048
N5    5    0.893455    0.468984    0.996704    11.00000    0.00731    0.03022 =
         0.00489   -0.00041   -0.00046   -0.00326
AFIX  93
H5A   2    0.955664    0.480158    1.000362    11.00000   -1.20000
H5B   2    0.859700    0.461731    1.048892    11.00000   -1.20000
AFIX   0
N6    5    0.571026    0.650297    0.553359    11.00000    0.00996    0.02002 =
         0.02454    0.00903    0.00283    0.00340
N7    5    0.888272    0.508749    0.338066    11.00000    0.00768    0.02728 =
         0.00751    0.00189    0.00057   -0.00343
AFIX  93
H7A   2    0.952340    0.514788    0.335673    11.00000   -1.20000
H7B   2    0.854496    0.503953    0.285220    11.00000   -1.20000
AFIX   0
N8    5    1.097305    0.391217    0.614261    11.00000    0.00560    0.01532 =
         0.02666   -0.00719    0.00390    0.00033
AFIX  93
H8A   2    1.144570    0.418575    0.607301    11.00000   -1.20000
H8B   2    1.109559    0.351942    0.604579    11.00000   -1.20000
AFIX   0
C1    1    0.755368    0.337973    0.692174    11.00000    0.01025    0.01276 =
         0.00784   -0.00020    0.00167   -0.00147
AFIX  23
H1A   2    0.776558    0.294386    0.686837    11.00000   -1.20000
H1B   2    0.688323    0.341411    0.664508    11.00000   -1.20000
AFIX   0
H6A   2    0.511834    0.659436    0.563046    11.00000   -1.50000
H6B   2    0.610047    0.673343    0.520206    11.00000   -1.50000
C2    1    0.751640    0.356595    0.799299    11.00000    0.00931    0.01223 =
         0.01220    0.00186    0.00200   -0.00125
AFIX  23
H2A   2    0.710613    0.326397    0.834437    11.00000   -1.20000
H2B   2    0.819246    0.355047    0.826086    11.00000   -1.20000
AFIX   0
C3    1    0.597470    0.417509    0.811669    11.00000    0.00494    0.01925 =
         0.00587    0.00138    0.00104   -0.00537
AFIX  23
H3A   2    0.572955    0.405323    0.875381    11.00000   -1.20000
H3B   2    0.576713    0.385435    0.765620    11.00000   -1.20000
AFIX   0
C4    1    0.550825    0.479771    0.783308    11.00000    0.00540    0.02115 =
         0.00471    0.00068    0.00137   -0.00119
AFIX  23
H4A   2    0.477985    0.475692    0.783860    11.00000   -1.20000
H4B   2    0.569196    0.511375    0.831042    11.00000   -1.20000
AFIX   0
C5    1    0.540318    0.458935    0.610926    11.00000    0.00603    0.01735 =
         0.00884   -0.00253   -0.00148   -0.00173
AFIX  23
H5C   2    0.467654    0.464086    0.610246    11.00000   -1.20000
H5D   2    0.554866    0.415629    0.628447    11.00000   -1.20000
AFIX   0
C6    1    0.581269    0.471858    0.510500    11.00000    0.00506    0.01358 =
         0.01229   -0.00040   -0.00066   -0.00121
AFIX  23
H6C   2    0.547959    0.444384    0.464218    11.00000   -1.20000
H6D   2    0.565925    0.515006    0.492677    11.00000   -1.20000
AFIX   0
C7    1    0.711121    0.393292    0.490465    11.00000    0.01140    0.01317 =
         0.00895   -0.00245   -0.00172   -0.00194
AFIX  23
H7C   2    0.707834    0.384051    0.421486    11.00000   -1.20000
H7D   2    0.657389    0.369947    0.521924    11.00000   -1.20000
AFIX   0
C8    1    0.810882    0.369575    0.529104    11.00000    0.01314    0.01110 =
         0.00668   -0.00229    0.00073    0.00083
AFIX  23
H8C   2    0.816428    0.325025    0.514443    11.00000   -1.20000
H8D   2    0.864804    0.391036    0.494871    11.00000   -1.20000
AFIX   0
C9    1    0.929985    0.358011    0.657769    11.00000    0.00896    0.01153 =
         0.01335    0.00086    0.00013    0.00287
AFIX  23
H9A   2    0.946673    0.321975    0.617531    11.00000   -1.20000
H9B   2    0.933879    0.344915    0.725215    11.00000   -1.20000
AFIX   0
C10   1    1.005505    0.409596    0.639928    11.00000    0.00724    0.01451 =
         0.00794   -0.00132   -0.00379    0.00071
C11   1    0.739553    0.443271    0.910824    11.00000    0.00836    0.01485 =
         0.00493   -0.00029    0.00012   -0.00281
AFIX  23
H11A  2    0.729280    0.410018    0.958145    11.00000   -1.20000
H11B  2    0.697807    0.478823    0.929285    11.00000   -1.20000
AFIX   0
C12   1    0.849763    0.462963    0.910952    11.00000    0.01000    0.01039 =
         0.00985    0.00045   -0.00163    0.00161
C13   1    0.546862    0.566716    0.670666    11.00000    0.00563    0.01253 =
         0.01431   -0.00089    0.00005    0.00193
C14   1    0.612862    0.602890    0.601110    11.00000    0.01404    0.01018 =
         0.01101   -0.00151   -0.00023    0.00164
C15   1    0.729044    0.497838    0.420257    11.00000    0.00688    0.01739 =
         0.00577    0.00198   -0.00038   -0.00212
AFIX  23
H15A  2    0.696521    0.538749    0.419121    11.00000   -1.20000
H15B  2    0.710802    0.475842    0.361015    11.00000   -1.20000
AFIX   0
C16   1    0.841813    0.506845    0.422789    11.00000    0.01002    0.01234 =
         0.00944    0.00187   -0.00103   -0.00052
C17   1    1.042721    0.661932    0.796706    11.00000    0.01756    0.03945 =
         0.03231   -0.02444   -0.00436   -0.00554
AFIX 137
H17A  2    1.111004    0.676916    0.797691    11.00000   -1.50000
H17B  2    1.029939    0.637599    0.854216    11.00000   -1.50000
H17C  2    0.997375    0.697145    0.794606    11.00000   -1.50000
AFIX   0
C18   1    1.035587    0.673414    0.601651    11.00000    0.02209    0.03557 =
         0.03991    0.02314    0.00835    0.00208
AFIX 137
H18A  2    1.103346    0.689309    0.601337    11.00000   -1.50000
H18B  2    0.989603    0.707147    0.615554    11.00000   -1.50000
H18C  2    1.020099    0.655790    0.539146    11.00000   -1.50000
AFIX   0
C19   1    0.742382    0.695753    0.791766    11.00000    0.02072    0.01610 =
         0.02006    0.00017   -0.00025    0.00265
AFIX 137
H19A  2    0.760181    0.733483    0.826174    11.00000   -1.50000
H19B  2    0.671146    0.695535    0.779411    11.00000   -1.50000
H19C  2    0.778213    0.694293    0.731175    11.00000   -1.50000
AFIX   0
C20   1    0.688447    0.640177    0.961395    11.00000    0.01615    0.02184 =
         0.01182   -0.00534    0.00147    0.00150
AFIX 137
H20A  2    0.706519    0.677540    0.996616    11.00000   -1.50000
H20B  2    0.690731    0.604540    1.004281    11.00000   -1.50000
H20C  2    0.621497    0.644699    0.935810    11.00000   -1.50000
AFIX   0
HKLF 4


REM  ORTHO_a.res in Pna2(1)
REM wR2 = 0.0514, GooF = S = 1.112, Restrained GooF = 1.112 for all data
REM R1 = 0.0220 for 6882 Fo > 4sig(Fo) and 0.0237 for all 7117 data
REM 456 parameters refined using 2 restraints

END

WGHT      0.0132      5.7825

REM Highest difference peak  0.838,  deepest hole -0.600,  1-sigma level  0.078
Q1    1   0.7994  0.5539  0.6769  11.00000  0.05    0.84
Q2    1   0.8006  0.4586  0.6763  11.00000  0.05    0.69
Q3    1   0.4802  0.5688  0.6701  11.00000  0.05    0.58
Q4    1   0.5574  0.5852  0.7265  11.00000  0.05    0.54
Q5    1   0.2751  0.5942  0.7153  11.00000  0.05    0.47
Q6    1   1.0220  0.5659  0.6926  11.00000  0.05    0.46
Q7    1   0.6063  0.1993  0.5031  11.00000  0.05    0.40
Q8    1   0.8437  0.4190  0.6554  11.00000  0.05    0.38
Q9    1   0.7746  0.5809  0.8602  11.00000  0.05    0.38
Q10   1   0.7747  0.6734  0.8571  11.00000  0.05    0.37
Q11   1   0.2786  0.5955  0.6408  11.00000  0.05    0.36
Q12   1   0.3526  0.6650  0.5284  11.00000  0.05    0.34
Q13   1   0.3586  0.3743  0.7853  11.00000  0.05    0.33
Q14   1   0.3756  0.3509  0.7083  11.00000  0.05    0.31
Q15   1   0.3437  0.7626  0.5194  11.00000  0.05    0.30
Q16   1   0.2808  0.4476  0.6570  11.00000  0.05    0.30
Q17   1   0.7969  0.6480  0.3536  11.00000  0.05    0.30
Q18   1   0.5973  0.2902  0.5060  11.00000  0.05    0.29
Q19   1   0.3057  0.4011  0.7235  11.00000  0.05    0.29
;
_shelx_res_checksum              58120
_olex2_submission_special_instructions 'No special instructions were received'
loop_
_twin_individual_id
_twin_individual_mass_fraction_refined
1 0.95509
2 0.04491
_vrf_PLAT417_ORTHO_a             
;
PROBLEM: Short Inter D-H..H-D       H9C      ..H12B     .       1.36 Ang.  
RESPONSE: Refinded H position as best as possible
;
_vrf_PLAT306_ORTHO_a             
;
PROBLEM: Isolated Oxygen Atom (H-atoms Missing ?) .......        O10 Check 
RESPONSE: Too much disorder to place hydrogen atoms
;
####################################################################### 
# 
# This file contains crystal structure data downloaded from the 
# Cambridge Structural Database (CSD) hosted by the Cambridge 
# Crystallographic Data Centre (CCDC).
# 
# Full information about CCDC data access policies and citation 
# guidelines are available at http://www.ccdc.cam.ac.uk/access/V1 
# 
# Audit and citation data items may have been added by the CCDC. 
# Please retain this information to preserve the provenance of 
# this file and to allow appropriate attribution of the data. 
# 
#######################################################################

data_nms24_26_tbdotamdma_a
_database_code_depnum_ccdc_archive 'CCDC 2523517'
loop_
_audit_author_name
_audit_author_address
'Nicole Shapiro'
;University of Iowa
United States of America
;
_audit_update_record             
;
2026-01-16 deposited with the CCDC.	2026-07-15 downloaded from the CCDC.
;
_audit_creation_date             2025-05-30
_audit_creation_method           
;
Olex2 1.5
(compiled 2022.04.07 svn.rca3783a0 for OlexSys, GUI svn.r6498)
;
_shelx_SHELXL_version_number     2016/4
_chemical_name_common            ?
_chemical_name_systematic        ?
_chemical_formula_moiety         'C16 H34 N8 O5 Tb, 3(N O3), O, 2(H2 O)'
_chemical_formula_sum            'C16 H38 N11 O17 Tb'
_chemical_formula_weight         815.49
_chemical_melting_point          ?
loop_
_atom_type_symbol
_atom_type_description
_atom_type_scat_dispersion_real
_atom_type_scat_dispersion_imag
_atom_type_scat_source
C C 0.0033 0.0016 'International Tables Vol C Tables 4.2.6.8 and 6.1.1.4'
H H 0.0000 0.0000 'International Tables Vol C Tables 4.2.6.8 and 6.1.1.4'
N N 0.0061 0.0033 'International Tables Vol C Tables 4.2.6.8 and 6.1.1.4'
O O 0.0106 0.0060 'International Tables Vol C Tables 4.2.6.8 and 6.1.1.4'
Tb Tb -0.1723 4.1537 'International Tables Vol C Tables 4.2.6.8 and 6.1.1.4'

_shelx_space_group_comment       
;
The symmetry employed for this shelxl refinement is uniquely defined
by the following loop, which should always be used as a source of
symmetry information in preference to the above space-group names.
They are only intended as comments.
;
_space_group_crystal_system      triclinic
_space_group_IT_number           2
_space_group_name_H-M_alt        'P -1'
_space_group_name_Hall           '-P 1'
loop_
_space_group_symop_operation_xyz
'x, y, z'
'-x, -y, -z'

_cell_length_a                   10.1984(4)
_cell_length_b                   10.4214(3)
_cell_length_c                   15.9176(6)
_cell_angle_alpha                91.5730(10)
_cell_angle_beta                 99.1090(10)
_cell_angle_gamma                116.1920(10)
_cell_volume                     1489.82(9)
_cell_formula_units_Z            2
_cell_measurement_reflns_used    9818
_cell_measurement_temperature    100.00
_cell_measurement_theta_max      25.39
_cell_measurement_theta_min      2.27
_shelx_estimated_absorpt_T_max   0.952
_shelx_estimated_absorpt_T_min   0.866
_exptl_absorpt_coefficient_mu    2.467
_exptl_absorpt_correction_T_max  0.7452
_exptl_absorpt_correction_T_min  0.6334
_exptl_absorpt_correction_type   none
_exptl_absorpt_process_details   
;
SADABS-2016/2 (Bruker,2016/2) was used for absorption correction.
wR2(int) was 0.1208 before and 0.0564 after correction.
The Ratio of minimum to maximum transmission is 0.8500.
The \l/2 correction factor is Not present.
;
_exptl_absorpt_special_details   ?
_exptl_crystal_colour            'clear colourless'
_exptl_crystal_colour_lustre     clear
_exptl_crystal_colour_primary    colourless
_exptl_crystal_density_diffrn    1.818
_exptl_crystal_density_meas      ?
_exptl_crystal_density_method    ?
_exptl_crystal_description       plate
_exptl_crystal_F_000             824
_exptl_crystal_recrystallization_method 'Fast evaporation'
_exptl_crystal_size_max          0.06
_exptl_crystal_size_mid          0.05
_exptl_crystal_size_min          0.02
_exptl_transmission_factor_max   ?
_exptl_transmission_factor_min   ?
_diffrn_reflns_av_R_equivalents  0.0521
_diffrn_reflns_av_unetI/netI     0.0156
_diffrn_reflns_Laue_measured_fraction_full 0.999
_diffrn_reflns_Laue_measured_fraction_max 0.997
_diffrn_reflns_limit_h_max       12
_diffrn_reflns_limit_h_min       -12
_diffrn_reflns_limit_k_max       12
_diffrn_reflns_limit_k_min       -12
_diffrn_reflns_limit_l_max       19
_diffrn_reflns_limit_l_min       -19
_diffrn_reflns_number            98944
_diffrn_reflns_point_group_measured_fraction_full 0.999
_diffrn_reflns_point_group_measured_fraction_max 0.997
_diffrn_reflns_theta_full        25.242
_diffrn_reflns_theta_max         25.424
_diffrn_reflns_theta_min         2.267
_diffrn_ambient_temperature      100.00
_diffrn_detector_area_resol_mean ?
_diffrn_measured_fraction_theta_full 0.999
_diffrn_measured_fraction_theta_max 0.997
_diffrn_measurement_device_type  'Bruker APEX-II CCD'
_diffrn_measurement_method       '\f and \w scans'
_diffrn_radiation_type           MoK\a
_diffrn_radiation_wavelength     0.71073
_diffrn_source                   ?
_diffrn_source_current           1.4
_diffrn_source_power             0.07
_diffrn_source_voltage           50.0
_diffrn_standards_number         0
_reflns_Friedel_coverage         0.000
_reflns_Friedel_fraction_full    .
_reflns_Friedel_fraction_max     .
_reflns_number_gt                5355
_reflns_number_total             5495
_reflns_special_details          
;
 Reflections were merged by SHELXL according to the crystal
 class for the calculation of statistics and refinement.
 
 _reflns_Friedel_fraction is defined as the number of unique
 Friedel pairs measured divided by the number that would be
 possible theoretically, ignoring centric projections and
 systematic absences.
;
_reflns_threshold_expression     'I > 2\s(I)'
_computing_cell_refinement       'SAINT V8.40B (?, 2016)'
_computing_data_collection       ?
_computing_data_reduction        'SAINT V8.40B (?, 2016)'
_computing_molecular_graphics    'Olex2 1.5 (Dolomanov et al., 2009)'
_computing_publication_material  'Olex2 1.5 (Dolomanov et al., 2009)'
_computing_structure_refinement  'SHELXL 2016/4 (Sheldrick, 2015)'
_computing_structure_solution    'SHELXT 2018/2 (Sheldrick, 2018)'
_refine_diff_density_max         1.766
_refine_diff_density_min         -0.845
_refine_diff_density_rms         0.091
_refine_ls_extinction_coef       .
_refine_ls_extinction_method     none
_refine_ls_goodness_of_fit_ref   1.061
_refine_ls_hydrogen_treatment    mixed
_refine_ls_matrix_type           full
_refine_ls_number_parameters     458
_refine_ls_number_reflns         5495
_refine_ls_number_restraints     1
_refine_ls_R_factor_all          0.0243
_refine_ls_R_factor_gt           0.0237
_refine_ls_restrained_S_all      1.061
_refine_ls_shift/su_max          0.001
_refine_ls_shift/su_mean         0.000
_refine_ls_structure_factor_coef Fsqd
_refine_ls_weighting_details     
'w=1/[\s^2^(Fo^2^)+(0.0240P)^2^+4.4587P] where P=(Fo^2^+2Fc^2^)/3'
_refine_ls_weighting_scheme      calc
_refine_ls_wR_factor_gt          0.0578
_refine_ls_wR_factor_ref         0.0582
_refine_special_details          ?
_olex2_refinement_description    
;
1. Fixed Uiso
 At 1.2 times of:
  All C(H,H) groups
 At 1.5 times of:
  All N(H,H,H,H,H,H,H,H) groups, All O(H) groups, All O(H,H) groups
2. Restrained distances
 H7E-O7
 1 with sigma of 0.02
3. Others
 Fixed Sof: O10A(0.5) O10B(0.5)
4.a Secondary CH2 refined with riding coordinates:
 C1(H1A,H1B), C2(H2A,H2B), C3(H3A,H3B), C4(H4A,H4B), C5(H5E,H5F), C6(H6C,H6D),
 C7(H7C,H7D), C8(H8C,H8D), C9(H9A,H9B), C11(H11A,H11B), C13(H13A,H13B),
 C15(H15A,H15B)
;
_atom_sites_solution_hydrogens   mixed
_atom_sites_solution_primary     ?
_atom_sites_solution_secondary   ?
loop_
_atom_site_label
_atom_site_type_symbol
_atom_site_fract_x
_atom_site_fract_y
_atom_site_fract_z
_atom_site_U_iso_or_equiv
_atom_site_adp_type
_atom_site_occupancy
_atom_site_site_symmetry_order
_atom_site_calc_flag
_atom_site_refinement_flags_posn
_atom_site_refinement_flags_adp
_atom_site_refinement_flags_occupancy
_atom_site_disorder_assembly
_atom_site_disorder_group
O1 O 0.0968(2) 0.8030(2) 0.74852(13) 0.0169(4) Uani 1 1 d . . . . .
O4 O 0.4500(2) 0.8867(2) 0.79175(13) 0.0177(4) Uani 1 1 d . . . . .
O5 O 0.2889(3) 0.8513(3) 0.63242(16) 0.0253(5) Uani 1 1 d . . . . .
H5A H 0.265(5) 0.877(5) 0.573(3) 0.038 Uiso 1 1 d . U . . .
H5B H 0.314(6) 0.917(5) 0.654(3) 0.038 Uiso 1 1 d . U . . .
Tb1 Tb 0.23367(2) 0.67365(2) 0.73537(2) 0.01286(5) Uani 1 1 d . . . . .
O6 O 0.5775(4) 0.9464(4) 0.5836(2) 0.0666(10) Uani 1 1 d . . . . .
O7 O 0.4884(3) 0.7552(3) 0.43402(19) 0.0375(6) Uani 1 1 d D . . . .
H7E H 0.538(5) 0.833(4) 0.483(2) 0.056 Uiso 1 1 d D U . . .
O8 O 0.9187(4) 0.1557(4) 0.4974(2) 0.0441(7) Uani 1 1 d . . . . .
H8E H 0.980(6) 0.140(6) 0.464(4) 0.066 Uiso 1 1 d . U . . .
O9 O 0.7827(5) 0.7289(4) 0.5649(2) 0.0738(12) Uani 1 1 d . . . . .
C1 C 0.0854(3) 0.6059(3) 0.91752(19) 0.0174(6) Uani 1 1 d . . . . .
H1A H 0.063813 0.638337 0.970397 0.021 Uiso 1 1 calc R U . . .
H1B H 0.111309 0.526510 0.930204 0.021 Uiso 1 1 calc R U . . .
O10A O 0.7655(13) 0.8336(11) 0.6794(6) 0.036(2) Uani 0.5 1 d . . P . .
O10B O 0.7559(15) 0.7691(13) 0.6810(9) 0.063(4) Uani 0.5 1 d . . P . .
O11 O 0.9209(5) 0.9501(4) 0.6153(3) 0.0886(16) Uani 1 1 d . . . . .
O12 O 0.3843(3) 0.7647(3) 0.2095(3) 0.0570(9) Uani 1 1 d . . . . .
O13 O 0.6138(4) 0.8613(3) 0.28329(18) 0.0456(8) Uani 1 1 d . . . . .
O14 O 0.5702(4) 0.8326(3) 0.14703(17) 0.0415(7) Uani 1 1 d . . . . .
O15 O 0.8066(3) 0.6649(2) -0.01872(15) 0.0244(5) Uani 1 1 d . . . . .
O16 O 1.0023(2) 0.8183(2) 0.07021(14) 0.0228(5) Uani 1 1 d . . . . .
O17 O 0.8372(3) 0.8819(3) 0.01080(16) 0.0293(6) Uani 1 1 d . . . . .
N2 N -0.0282(3) 0.4963(3) 0.76681(15) 0.0140(5) Uani 1 1 d . . . . .
N3 N 0.1903(3) 0.4036(3) 0.72096(16) 0.0168(5) Uani 1 1 d . . . . .
N4 N 0.4327(3) 0.6336(3) 0.84658(16) 0.0163(5) Uani 1 1 d . . . . .
N5 N 0.6882(3) 1.0115(3) 0.85834(19) 0.0224(6) Uani 1 1 d . . . . .
N6 N 0.0270(3) 0.9412(3) 0.8232(2) 0.0248(6) Uani 1 1 d . . . . .
N7 N -0.1854(3) 0.4159(3) 0.54269(18) 0.0187(5) Uani 1 1 d . . . . .
N8 N 0.4822(4) 0.5003(4) 0.5977(2) 0.0292(7) Uani 1 1 d . . . . .
N9 N 0.8185(4) 0.8299(4) 0.6191(2) 0.0364(8) Uani 1 1 d . . . . .
N10 N 0.5221(3) 0.8210(3) 0.2157(2) 0.0285(7) Uani 1 1 d . . . . .
N11 N 0.8813(3) 0.7877(3) 0.02024(16) 0.0170(5) Uani 1 1 d . . . . .
H6A H -0.021(5) 0.946(4) 0.777(3) 0.026 Uiso 1 1 d . U . . .
H6B H 0.040(4) 0.986(4) 0.872(3) 0.026 Uiso 1 1 d . U . . .
H7A H -0.161(4) 0.411(4) 0.498(3) 0.026 Uiso 1 1 d . U . . .
H7B H -0.269(5) 0.364(4) 0.548(3) 0.026 Uiso 1 1 d . U . . .
H5C H 0.760(5) 1.009(4) 0.885(3) 0.026 Uiso 1 1 d . U . . .
H5D H 0.684(4) 1.085(5) 0.849(3) 0.026 Uiso 1 1 d . U . . .
H8A H 0.475(4) 0.419(5) 0.587(3) 0.026 Uiso 1 1 d . U . . .
H8B H 0.557(5) 0.577(5) 0.593(2) 0.026 Uiso 1 1 d . U . . .
O2 O 0.0501(2) 0.5601(2) 0.61004(13) 0.0169(4) Uani 1 1 d . . . . .
O3 O 0.3877(2) 0.6341(2) 0.65364(14) 0.0212(5) Uani 1 1 d . . . . .
H7F H 0.496(5) 0.792(4) 0.382(3) 0.032 Uiso 1 1 d . U . . .
C2 C -0.0539(3) 0.5491(3) 0.84805(18) 0.0160(6) Uani 1 1 d . . . . .
H2A H -0.136391 0.469461 0.867951 0.019 Uiso 1 1 calc R U . . .
H2B H -0.083301 0.626714 0.837047 0.019 Uiso 1 1 calc R U . . .
C3 C -0.0441(3) 0.3482(3) 0.7737(2) 0.0184(6) Uani 1 1 d . . . . .
H3A H -0.151270 0.279665 0.763809 0.022 Uiso 1 1 calc R U . . .
H3B H 0.000547 0.342944 0.832704 0.022 Uiso 1 1 calc R U . . .
C4 C 0.0289(3) 0.3020(3) 0.7110(2) 0.0192(6) Uani 1 1 d . . . . .
H4A H 0.017449 0.204381 0.720566 0.023 Uiso 1 1 calc R U . . .
H4B H -0.021882 0.297583 0.651823 0.023 Uiso 1 1 calc R U . . .
C5 C 0.2718(4) 0.3753(3) 0.7990(2) 0.0205(6) Uani 1 1 d . . . . .
H5E H 0.273262 0.282069 0.787547 0.025 Uiso 1 1 calc R U . . .
H5F H 0.217931 0.367491 0.846636 0.025 Uiso 1 1 calc R U . . .
C6 C 0.4307(3) 0.4926(3) 0.8258(2) 0.0201(6) Uani 1 1 d . . . . .
H6C H 0.480984 0.467861 0.876604 0.024 Uiso 1 1 calc R U . . .
H6D H 0.485809 0.499542 0.778891 0.024 Uiso 1 1 calc R U . . .
C7 C 0.4077(3) 0.6415(4) 0.93617(19) 0.0193(6) Uani 1 1 d . . . . .
H7C H 0.502103 0.665689 0.976317 0.023 Uiso 1 1 calc R U . . .
H7D H 0.333561 0.545553 0.946557 0.023 Uiso 1 1 calc R U . . .
C8 C 0.3536(3) 0.7517(3) 0.95527(19) 0.0188(6) Uani 1 1 d . . . . .
H8C H 0.332507 0.746144 1.014024 0.023 Uiso 1 1 calc R U . . .
H8D H 0.433274 0.849363 0.952776 0.023 Uiso 1 1 calc R U . . .
C9 C 0.1985(3) 0.8613(3) 0.89850(19) 0.0183(6) Uani 1 1 d . . . . .
H9A H 0.297447 0.946051 0.907103 0.022 Uiso 1 1 calc R U . . .
H9B H 0.152318 0.864661 0.948232 0.022 Uiso 1 1 calc R U . . .
C10 C 0.1020(3) 0.8676(3) 0.8175(2) 0.0175(6) Uani 1 1 d . . . . .
C11 C -0.1399(3) 0.4940(3) 0.69401(18) 0.0155(6) Uani 1 1 d . . . . .
H11A H -0.155215 0.580722 0.701369 0.019 Uiso 1 1 calc R U . . .
H11B H -0.236162 0.408237 0.692564 0.019 Uiso 1 1 calc R U . . .
C12 C -0.0870(3) 0.4901(3) 0.61099(18) 0.0153(6) Uani 1 1 d . . . . .
C13 C 0.2463(4) 0.3792(4) 0.6445(2) 0.0225(7) Uani 1 1 d . . . . .
H13A H 0.166606 0.350746 0.593114 0.027 Uiso 1 1 calc R U . . .
H13B H 0.274213 0.299890 0.651635 0.027 Uiso 1 1 calc R U . . .
C14 C 0.3800(4) 0.5143(4) 0.63229(19) 0.0219(7) Uani 1 1 d . . . . .
C15 C 0.5795(3) 0.7511(3) 0.8391(2) 0.0186(6) Uani 1 1 d . . . . .
H15A H 0.612996 0.725410 0.788976 0.022 Uiso 1 1 calc R U . . .
H15B H 0.653823 0.763659 0.890930 0.022 Uiso 1 1 calc R U . . .
C16 C 0.5690(3) 0.8894(3) 0.82906(18) 0.0172(6) Uani 1 1 d . . . . .
H8F H 0.888(8) 0.062(8) 0.528(5) 0.11(2) Uiso 1 1 d . . . . .
N1 N 0.2164(3) 0.7280(3) 0.89338(15) 0.0150(5) Uani 1 1 d . . . . .

loop_
_atom_site_aniso_label
_atom_site_aniso_U_11
_atom_site_aniso_U_22
_atom_site_aniso_U_33
_atom_site_aniso_U_23
_atom_site_aniso_U_13
_atom_site_aniso_U_12
O1 0.0161(10) 0.0177(11) 0.0160(10) 0.0023(8) 0.0016(8) 0.0073(9)
O4 0.0115(10) 0.0197(11) 0.0179(11) 0.0031(8) -0.0006(8) 0.0045(9)
O5 0.0191(12) 0.0321(14) 0.0186(12) 0.0061(10) 0.0029(10) 0.0062(11)
Tb1 0.00868(8) 0.01606(8) 0.01186(8) 0.00258(5) 0.00091(5) 0.00411(6)
O6 0.062(2) 0.067(2) 0.065(2) -0.0001(19) 0.0120(19) 0.0241(19)
O7 0.0255(14) 0.0423(16) 0.0353(15) 0.0101(12) 0.0062(11) 0.0066(12)
O8 0.0491(18) 0.0506(19) 0.0385(16) 0.0080(14) 0.0068(14) 0.0281(16)
O9 0.080(3) 0.067(2) 0.051(2) -0.0227(18) 0.0195(19) 0.012(2)
C1 0.0155(15) 0.0220(16) 0.0135(14) 0.0038(12) 0.0040(12) 0.0071(13)
O10A 0.035(4) 0.070(7) 0.018(3) 0.004(4) 0.008(3) 0.036(5)
O10B 0.028(4) 0.098(10) 0.058(5) 0.023(7) 0.013(3) 0.020(7)
O11 0.076(3) 0.0340(19) 0.108(3) 0.020(2) -0.039(2) -0.0002(18)
O12 0.0251(15) 0.0438(18) 0.106(3) 0.0304(18) 0.0225(17) 0.0145(14)
O13 0.061(2) 0.0468(17) 0.0331(15) -0.0102(13) -0.0179(14) 0.0377(16)
O14 0.0611(19) 0.0435(16) 0.0280(14) 0.0067(12) 0.0083(13) 0.0308(15)
O15 0.0225(12) 0.0182(11) 0.0269(12) -0.0031(9) -0.0016(10) 0.0066(10)
O16 0.0136(11) 0.0290(12) 0.0215(11) 0.0059(9) -0.0028(9) 0.0076(9)
O17 0.0322(14) 0.0273(13) 0.0292(13) -0.0055(10) -0.0103(10) 0.0200(11)
N2 0.0130(12) 0.0173(12) 0.0116(12) 0.0019(9) 0.0024(9) 0.0067(10)
N3 0.0120(12) 0.0208(13) 0.0182(13) 0.0033(10) 0.0046(10) 0.0074(11)
N4 0.0137(12) 0.0196(13) 0.0156(12) 0.0036(10) 0.0019(10) 0.0077(11)
N5 0.0124(13) 0.0241(15) 0.0257(15) 0.0015(12) -0.0026(11) 0.0058(12)
N6 0.0251(15) 0.0277(15) 0.0225(15) -0.0058(12) -0.0062(12) 0.0167(13)
N7 0.0129(13) 0.0253(14) 0.0146(13) -0.0006(11) 0.0031(11) 0.0057(11)
N8 0.0238(16) 0.0399(19) 0.0308(17) 0.0072(14) 0.0122(13) 0.0181(15)
N9 0.0421(19) 0.0354(19) 0.0293(17) -0.0001(14) 0.0004(15) 0.0178(16)
N10 0.0194(15) 0.0231(15) 0.0447(19) 0.0120(13) 0.0071(13) 0.0101(12)
N11 0.0146(13) 0.0222(14) 0.0141(12) 0.0042(10) 0.0025(10) 0.0081(11)
O2 0.0109(10) 0.0228(11) 0.0130(10) 0.0013(8) 0.0017(8) 0.0042(9)
O3 0.0146(11) 0.0297(13) 0.0178(11) 0.0026(9) 0.0039(9) 0.0084(9)
C2 0.0141(14) 0.0203(15) 0.0130(14) 0.0023(11) 0.0045(11) 0.0065(12)
C3 0.0157(15) 0.0164(15) 0.0221(16) 0.0053(12) 0.0060(12) 0.0054(12)
C4 0.0152(15) 0.0166(15) 0.0246(16) 0.0014(12) 0.0037(12) 0.0064(12)
C5 0.0205(16) 0.0223(16) 0.0222(16) 0.0054(13) 0.0032(13) 0.0129(13)
C6 0.0192(16) 0.0256(17) 0.0204(15) 0.0061(13) 0.0024(12) 0.0147(14)
C7 0.0182(15) 0.0268(17) 0.0141(14) 0.0048(12) 0.0013(12) 0.0116(13)
C8 0.0154(15) 0.0252(16) 0.0134(14) 0.0013(12) -0.0012(12) 0.0084(13)
C9 0.0165(15) 0.0194(15) 0.0180(15) -0.0001(12) 0.0003(12) 0.0082(13)
C10 0.0134(14) 0.0143(14) 0.0202(15) 0.0012(12) 0.0005(12) 0.0031(12)
C11 0.0101(13) 0.0197(15) 0.0143(14) 0.0003(11) 0.0022(11) 0.0048(12)
C12 0.0128(14) 0.0177(15) 0.0150(14) 0.0023(11) 0.0018(11) 0.0068(12)
C13 0.0215(16) 0.0288(17) 0.0202(16) -0.0001(13) 0.0048(13) 0.0138(14)
C14 0.0175(16) 0.0366(19) 0.0134(14) 0.0021(13) 0.0012(12) 0.0144(14)
C15 0.0116(14) 0.0251(16) 0.0169(15) 0.0029(12) -0.0001(11) 0.0071(13)
C16 0.0119(14) 0.0247(16) 0.0128(14) 0.0013(12) 0.0016(11) 0.0066(12)
N1 0.0121(12) 0.0183(13) 0.0140(12) 0.0024(10) 0.0005(10) 0.0069(10)

_geom_special_details            
;
 All esds (except the esd in the dihedral angle between two l.s. planes)
 are estimated using the full covariance matrix.  The cell esds are taken
 into account individually in the estimation of esds in distances, angles
 and torsion angles; correlations between esds in cell parameters are only
 used when they are defined by crystal symmetry.  An approximate (isotropic)
 treatment of cell esds is used for estimating esds involving l.s. planes.
;
loop_
_geom_bond_atom_site_label_1
_geom_bond_atom_site_label_2
_geom_bond_distance
_geom_bond_site_symmetry_2
_geom_bond_publ_flag
O1 Tb1 2.356(2) . ?
O1 C10 1.253(4) . ?
O4 Tb1 2.355(2) . ?
O4 C16 1.252(4) . ?
O5 H5A 1.01(5) . ?
O5 H5B 0.68(5) . ?
O5 Tb1 2.443(2) . ?
Tb1 N2 2.630(2) . ?
Tb1 N3 2.646(3) . ?
Tb1 N4 2.660(2) . ?
Tb1 O2 2.370(2) . ?
Tb1 O3 2.349(2) . ?
Tb1 N1 2.613(2) . ?
O7 H7E 1.01(2) . ?
O7 H7F 0.93(4) . ?
O8 H8E 0.94(6) . ?
O8 H8F 1.05(8) . ?
O9 N9 1.223(5) . ?
C1 H1A 0.9900 . ?
C1 H1B 0.9900 . ?
C1 C2 1.522(4) . ?
C1 N1 1.497(4) . ?
O10A O10B 0.636(13) . ?
O10A N9 1.182(11) . ?
O10B N9 1.288(13) . ?
O11 N9 1.238(5) . ?
O12 N10 1.247(4) . ?
O13 N10 1.233(4) . ?
O14 N10 1.254(4) . ?
O15 N11 1.244(3) . ?
O16 N11 1.259(3) . ?
O17 N11 1.250(3) . ?
N2 C2 1.496(4) . ?
N2 C3 1.489(4) . ?
N2 C11 1.482(4) . ?
N3 C4 1.492(4) . ?
N3 C5 1.494(4) . ?
N3 C13 1.484(4) . ?
N4 C6 1.488(4) . ?
N4 C7 1.494(4) . ?
N4 C15 1.484(4) . ?
N5 H5C 0.80(4) . ?
N5 H5D 0.80(4) . ?
N5 C16 1.317(4) . ?
N6 H6A 0.83(4) . ?
N6 H6B 0.85(4) . ?
N6 C10 1.311(4) . ?
N7 H7A 0.81(4) . ?
N7 H7B 0.81(4) . ?
N7 C12 1.308(4) . ?
N8 H8A 0.82(4) . ?
N8 H8B 0.84(4) . ?
N8 C14 1.312(4) . ?
O2 C12 1.262(4) . ?
O3 C14 1.249(4) . ?
C2 H2A 0.9900 . ?
C2 H2B 0.9900 . ?
C3 H3A 0.9900 . ?
C3 H3B 0.9900 . ?
C3 C4 1.519(4) . ?
C4 H4A 0.9900 . ?
C4 H4B 0.9900 . ?
C5 H5E 0.9900 . ?
C5 H5F 0.9900 . ?
C5 C6 1.519(4) . ?
C6 H6C 0.9900 . ?
C6 H6D 0.9900 . ?
C7 H7C 0.9900 . ?
C7 H7D 0.9900 . ?
C7 C8 1.520(4) . ?
C8 H8C 0.9900 . ?
C8 H8D 0.9900 . ?
C8 N1 1.495(4) . ?
C9 H9A 0.9900 . ?
C9 H9B 0.9900 . ?
C9 C10 1.515(4) . ?
C9 N1 1.481(4) . ?
C11 H11A 0.9900 . ?
C11 H11B 0.9900 . ?
C11 C12 1.511(4) . ?
C13 H13A 0.9900 . ?
C13 H13B 0.9900 . ?
C13 C14 1.511(5) . ?
C15 H15A 0.9900 . ?
C15 H15B 0.9900 . ?
C15 C16 1.503(4) . ?

loop_
_geom_angle_atom_site_label_1
_geom_angle_atom_site_label_2
_geom_angle_atom_site_label_3
_geom_angle
_geom_angle_site_symmetry_1
_geom_angle_site_symmetry_3
_geom_angle_publ_flag
C10 O1 Tb1 123.81(19) . . ?
C16 O4 Tb1 123.8(2) . . ?
H5A O5 H5B 98(5) . . ?
Tb1 O5 H5A 149(2) . . ?
Tb1 O5 H5B 108(4) . . ?
O1 Tb1 O5 71.35(8) . . ?
O1 Tb1 N2 71.33(7) . . ?
O1 Tb1 N3 139.04(7) . . ?
O1 Tb1 N4 132.45(7) . . ?
O1 Tb1 O2 82.93(7) . . ?
O1 Tb1 N1 66.50(7) . . ?
O4 Tb1 O1 87.56(7) . . ?
O4 Tb1 O5 68.85(8) . . ?
O4 Tb1 N2 142.48(7) . . ?
O4 Tb1 N3 130.31(7) . . ?
O4 Tb1 N4 65.94(7) . . ?
O4 Tb1 O2 142.85(7) . . ?
O4 Tb1 N1 73.70(7) . . ?
O5 Tb1 N2 127.95(8) . . ?
O5 Tb1 N3 130.88(8) . . ?
O5 Tb1 N4 126.04(8) . . ?
O5 Tb1 N1 123.70(8) . . ?
N2 Tb1 N3 68.46(8) . . ?
N2 Tb1 N4 105.90(8) . . ?
N3 Tb1 N4 67.96(8) . . ?
O2 Tb1 O5 74.08(8) . . ?
O2 Tb1 N2 66.49(7) . . ?
O2 Tb1 N3 74.36(8) . . ?
O2 Tb1 N4 141.32(8) . . ?
O2 Tb1 N1 132.45(7) . . ?
O3 Tb1 O1 144.39(7) . . ?
O3 Tb1 O4 84.14(8) . . ?
O3 Tb1 O5 73.36(8) . . ?
O3 Tb1 N2 130.63(8) . . ?
O3 Tb1 N3 66.31(8) . . ?
O3 Tb1 N4 74.23(8) . . ?
O3 Tb1 O2 83.10(7) . . ?
O3 Tb1 N1 141.74(8) . . ?
N1 Tb1 N2 69.53(8) . . ?
N1 Tb1 N3 105.38(8) . . ?
N1 Tb1 N4 68.38(8) . . ?
H7E O7 H7F 112(4) . . ?
H8E O8 H8F 98(5) . . ?
H1A C1 H1B 107.7 . . ?
C2 C1 H1A 108.9 . . ?
C2 C1 H1B 108.9 . . ?
N1 C1 H1A 108.9 . . ?
N1 C1 H1B 108.9 . . ?
N1 C1 C2 113.3(2) . . ?
O10B O10A N9 85(2) . . ?
O10A O10B N9 66.0(18) . . ?
C2 N2 Tb1 110.68(17) . . ?
C3 N2 Tb1 112.13(17) . . ?
C3 N2 C2 108.7(2) . . ?
C11 N2 Tb1 106.26(16) . . ?
C11 N2 C2 109.4(2) . . ?
C11 N2 C3 109.7(2) . . ?
C4 N3 Tb1 110.84(17) . . ?
C4 N3 C5 108.3(2) . . ?
C5 N3 Tb1 110.21(18) . . ?
C13 N3 Tb1 108.44(18) . . ?
C13 N3 C4 109.4(2) . . ?
C13 N3 C5 109.7(2) . . ?
C6 N4 Tb1 111.94(17) . . ?
C6 N4 C7 108.4(2) . . ?
C7 N4 Tb1 111.85(17) . . ?
C15 N4 Tb1 105.51(17) . . ?
C15 N4 C6 109.1(2) . . ?
C15 N4 C7 110.0(2) . . ?
H5C N5 H5D 123(4) . . ?
C16 N5 H5C 119(3) . . ?
C16 N5 H5D 118(3) . . ?
H6A N6 H6B 127(4) . . ?
C10 N6 H6A 115(3) . . ?
C10 N6 H6B 117(3) . . ?
H7A N7 H7B 120(4) . . ?
C12 N7 H7A 121(3) . . ?
C12 N7 H7B 119(3) . . ?
H8A N8 H8B 124(4) . . ?
C14 N8 H8A 119(3) . . ?
C14 N8 H8B 117(3) . . ?
O9 N9 O10B 103.4(7) . . ?
O9 N9 O11 121.7(4) . . ?
O10A N9 O9 128.8(6) . . ?
O10A N9 O10B 29.4(6) . . ?
O10A N9 O11 109.5(6) . . ?
O11 N9 O10B 132.5(7) . . ?
O12 N10 O14 116.7(3) . . ?
O13 N10 O12 125.4(4) . . ?
O13 N10 O14 117.8(3) . . ?
O15 N11 O16 120.1(3) . . ?
O15 N11 O17 120.7(3) . . ?
O17 N11 O16 119.2(3) . . ?
C12 O2 Tb1 123.26(18) . . ?
C14 O3 Tb1 125.5(2) . . ?
C1 C2 H2A 109.4 . . ?
C1 C2 H2B 109.4 . . ?
N2 C2 C1 111.2(2) . . ?
N2 C2 H2A 109.4 . . ?
N2 C2 H2B 109.4 . . ?
H2A C2 H2B 108.0 . . ?
N2 C3 H3A 108.8 . . ?
N2 C3 H3B 108.8 . . ?
N2 C3 C4 113.6(2) . . ?
H3A C3 H3B 107.7 . . ?
C4 C3 H3A 108.8 . . ?
C4 C3 H3B 108.8 . . ?
N3 C4 C3 111.5(2) . . ?
N3 C4 H4A 109.3 . . ?
N3 C4 H4B 109.3 . . ?
C3 C4 H4A 109.3 . . ?
C3 C4 H4B 109.3 . . ?
H4A C4 H4B 108.0 . . ?
N3 C5 H5E 109.1 . . ?
N3 C5 H5F 109.1 . . ?
N3 C5 C6 112.4(3) . . ?
H5E C5 H5F 107.8 . . ?
C6 C5 H5E 109.1 . . ?
C6 C5 H5F 109.1 . . ?
N4 C6 C5 110.6(2) . . ?
N4 C6 H6C 109.5 . . ?
N4 C6 H6D 109.5 . . ?
C5 C6 H6C 109.5 . . ?
C5 C6 H6D 109.5 . . ?
H6C C6 H6D 108.1 . . ?
N4 C7 H7C 108.9 . . ?
N4 C7 H7D 108.9 . . ?
N4 C7 C8 113.6(2) . . ?
H7C C7 H7D 107.7 . . ?
C8 C7 H7C 108.9 . . ?
C8 C7 H7D 108.9 . . ?
C7 C8 H8C 109.2 . . ?
C7 C8 H8D 109.2 . . ?
H8C C8 H8D 107.9 . . ?
N1 C8 C7 112.1(2) . . ?
N1 C8 H8C 109.2 . . ?
N1 C8 H8D 109.2 . . ?
H9A C9 H9B 108.1 . . ?
C10 C9 H9A 109.5 . . ?
C10 C9 H9B 109.5 . . ?
N1 C9 H9A 109.5 . . ?
N1 C9 H9B 109.5 . . ?
N1 C9 C10 110.8(2) . . ?
O1 C10 N6 122.9(3) . . ?
O1 C10 C9 119.3(3) . . ?
N6 C10 C9 117.7(3) . . ?
N2 C11 H11A 109.7 . . ?
N2 C11 H11B 109.7 . . ?
N2 C11 C12 109.9(2) . . ?
H11A C11 H11B 108.2 . . ?
C12 C11 H11A 109.7 . . ?
C12 C11 H11B 109.7 . . ?
N7 C12 C11 118.6(3) . . ?
O2 C12 N7 122.7(3) . . ?
O2 C12 C11 118.7(3) . . ?
N3 C13 H13A 109.6 . . ?
N3 C13 H13B 109.6 . . ?
N3 C13 C14 110.4(3) . . ?
H13A C13 H13B 108.1 . . ?
C14 C13 H13A 109.6 . . ?
C14 C13 H13B 109.6 . . ?
N8 C14 C13 118.1(3) . . ?
O3 C14 N8 122.7(3) . . ?
O3 C14 C13 119.2(3) . . ?
N4 C15 H15A 109.6 . . ?
N4 C15 H15B 109.6 . . ?
N4 C15 C16 110.3(2) . . ?
H15A C15 H15B 108.1 . . ?
C16 C15 H15A 109.6 . . ?
C16 C15 H15B 109.6 . . ?
O4 C16 N5 121.7(3) . . ?
O4 C16 C15 119.9(3) . . ?
N5 C16 C15 118.4(3) . . ?
C1 N1 Tb1 110.04(17) . . ?
C8 N1 Tb1 112.25(17) . . ?
C8 N1 C1 108.7(2) . . ?
C9 N1 Tb1 107.37(17) . . ?
C9 N1 C1 110.0(2) . . ?
C9 N1 C8 108.4(2) . . ?

loop_
_geom_torsion_atom_site_label_1
_geom_torsion_atom_site_label_2
_geom_torsion_atom_site_label_3
_geom_torsion_atom_site_label_4
_geom_torsion
_geom_torsion_site_symmetry_1
_geom_torsion_site_symmetry_2
_geom_torsion_site_symmetry_3
_geom_torsion_site_symmetry_4
_geom_torsion_publ_flag
Tb1 O1 C10 N6 178.7(2) . . . . ?
Tb1 O1 C10 C9 -1.3(4) . . . . ?
Tb1 O4 C16 N5 178.8(2) . . . . ?
Tb1 O4 C16 C15 0.6(4) . . . . ?
Tb1 N2 C2 C1 -42.2(3) . . . . ?
Tb1 N2 C3 C4 -37.6(3) . . . . ?
Tb1 N2 C11 C12 41.6(3) . . . . ?
Tb1 N3 C4 C3 -44.6(3) . . . . ?
Tb1 N3 C5 C6 -46.3(3) . . . . ?
Tb1 N3 C13 C14 33.6(3) . . . . ?
Tb1 N4 C6 C5 -41.6(3) . . . . ?
Tb1 N4 C7 C8 -35.8(3) . . . . ?
Tb1 N4 C15 C16 39.8(3) . . . . ?
Tb1 O2 C12 N7 -172.9(2) . . . . ?
Tb1 O2 C12 C11 8.1(4) . . . . ?
Tb1 O3 C14 N8 -169.6(2) . . . . ?
Tb1 O3 C14 C13 11.9(4) . . . . ?
O10A O10B N9 O9 -153(2) . . . . ?
O10A O10B N9 O11 45(2) . . . . ?
O10B O10A N9 O9 35(2) . . . . ?
O10B O10A N9 O11 -146(2) . . . . ?
N2 C3 C4 N3 56.9(3) . . . . ?
N2 C11 C12 N7 144.4(3) . . . . ?
N2 C11 C12 O2 -36.6(4) . . . . ?
N3 C5 C6 N4 60.8(3) . . . . ?
N3 C13 C14 N8 148.8(3) . . . . ?
N3 C13 C14 O3 -32.6(4) . . . . ?
N4 C7 C8 N1 54.8(3) . . . . ?
N4 C15 C16 O4 -31.3(4) . . . . ?
N4 C15 C16 N5 150.4(3) . . . . ?
C2 C1 N1 Tb1 -43.2(3) . . . . ?
C2 C1 N1 C8 -166.5(2) . . . . ?
C2 C1 N1 C9 74.9(3) . . . . ?
C2 N2 C3 C4 -160.3(2) . . . . ?
C2 N2 C11 C12 161.1(2) . . . . ?
C3 N2 C2 C1 81.4(3) . . . . ?
C3 N2 C11 C12 -79.8(3) . . . . ?
C4 N3 C5 C6 -167.7(2) . . . . ?
C4 N3 C13 C14 154.6(3) . . . . ?
C5 N3 C4 C3 76.4(3) . . . . ?
C5 N3 C13 C14 -86.8(3) . . . . ?
C6 N4 C7 C8 -159.7(3) . . . . ?
C6 N4 C15 C16 160.3(2) . . . . ?
C7 N4 C6 C5 82.2(3) . . . . ?
C7 N4 C15 C16 -81.0(3) . . . . ?
C7 C8 N1 Tb1 -44.1(3) . . . . ?
C7 C8 N1 C1 77.9(3) . . . . ?
C7 C8 N1 C9 -162.5(2) . . . . ?
C10 C9 N1 Tb1 36.7(3) . . . . ?
C10 C9 N1 C1 -83.1(3) . . . . ?
C10 C9 N1 C8 158.1(2) . . . . ?
C11 N2 C2 C1 -158.9(2) . . . . ?
C11 N2 C3 C4 80.2(3) . . . . ?
C13 N3 C4 C3 -164.1(3) . . . . ?
C13 N3 C5 C6 73.0(3) . . . . ?
C15 N4 C6 C5 -158.0(2) . . . . ?
C15 N4 C7 C8 81.1(3) . . . . ?
N1 C1 C2 N2 59.5(3) . . . . ?
N1 C9 C10 O1 -27.0(4) . . . . ?
N1 C9 C10 N6 153.0(3) . . . . ?

_shelx_res_file                  
;
TITL NMS24_26_TbDOTAMDMA_a.res in P-1
 nms24_26_tbdotamdma_a.res created by SHELXL-2016/4 at 10:33:41 on 30-May-2025
REM Old TITL NMS24_26_TbDOTAMDMA in P1
REM SHELXT solution in P-1: R1 0.063, Rweak 0.011, Alpha 0.052
REM <I/s> 0.000 for 0 systematic absences, Orientation as input
REM Formula found by SHELXT: C19 N10 O15 Tb
CELL 0.71073 10.1984 10.4214 15.9176 91.573 99.109 116.192
ZERR 2 0.0004 0.0003 0.0006 0.001 0.001 0.001
LATT 1
SFAC C H N O Tb
UNIT 32 76 22 34 2
DFIX 1 H7e O7

L.S. 10
PLAN  10
SIZE 0.02 0.05 0.06
TEMP -173.15
CONF
BOND
LIST 4
MORE -1
BOND $H
fmap 2
acta
REM <olex2.extras>
REM <HklSrc "%.\\NMS24_26_TbDOTAMDMA_a.hkl">
REM </olex2.extras>

WGHT    0.024000    4.458700
FVAR       0.45115
O1    4    0.096777    0.803015    0.748520    11.00000    0.01606    0.01766 =
         0.01596    0.00227    0.00157    0.00726
O4    4    0.450028    0.886740    0.791750    11.00000    0.01146    0.01967 =
         0.01790    0.00314   -0.00063    0.00452
O5    4    0.288945    0.851311    0.632420    11.00000    0.01914    0.03208 =
         0.01858    0.00606    0.00286    0.00618
H5A   2    0.264939    0.877421    0.573257    11.00000   -1.50000
H5B   2    0.313892    0.916644    0.654402    11.00000   -1.50000
TB1   5    0.233668    0.673646    0.735374    11.00000    0.00868    0.01606 =
         0.01186    0.00258    0.00091    0.00411
O6    4    0.577493    0.946396    0.583647    11.00000    0.06160    0.06717 =
         0.06490   -0.00015    0.01203    0.02408
O7    4    0.488398    0.755165    0.434017    11.00000    0.02554    0.04232 =
         0.03532    0.01008    0.00622    0.00661
H7E   2    0.538427    0.833435    0.483369    11.00000   -1.50000
O8    4    0.918682    0.155724    0.497388    11.00000    0.04913    0.05064 =
         0.03850    0.00797    0.00683    0.02806
H8E   2    0.979731    0.140244    0.463872    11.00000   -1.50000
O9    4    0.782656    0.728901    0.564931    11.00000    0.07980    0.06730 =
         0.05120   -0.02266    0.01947    0.01199
C1    1    0.085431    0.605907    0.917522    11.00000    0.01554    0.02199 =
         0.01351    0.00377    0.00399    0.00706
AFIX  23
H1A   2    0.063813    0.638337    0.970397    11.00000   -1.20000
H1B   2    0.111309    0.526510    0.930204    11.00000   -1.20000
AFIX   0

O10A  4    0.765548    0.833573    0.679435    10.50000    0.03481    0.07038 =
         0.01849    0.00395    0.00797    0.03557
O10B  4    0.755856    0.769135    0.681031    10.50000    0.02775    0.09824 =
         0.05781    0.02320    0.01341    0.02013
O11   4    0.920900    0.950145    0.615306    11.00000    0.07607    0.03398 =
         0.10754    0.01989   -0.03919   -0.00015
O12   4    0.384287    0.764741    0.209478    11.00000    0.02512    0.04383 =
         0.10599    0.03043    0.02254    0.01454
O13   4    0.613785    0.861283    0.283295    11.00000    0.06107    0.04676 =
         0.03311   -0.01017   -0.01794    0.03768
O14   4    0.570154    0.832565    0.147034    11.00000    0.06109    0.04354 =
         0.02798    0.00673    0.00827    0.03084
O15   4    0.806611    0.664948   -0.018720    11.00000    0.02254    0.01817 =
         0.02687   -0.00305   -0.00162    0.00661
O16   4    1.002250    0.818262    0.070214    11.00000    0.01365    0.02899 =
         0.02147    0.00585   -0.00283    0.00760
O17   4    0.837165    0.881866    0.010799    11.00000    0.03219    0.02734 =
         0.02925   -0.00548   -0.01033    0.01999
N2    3   -0.028189    0.496316    0.766814    11.00000    0.01301    0.01730 =
         0.01155    0.00193    0.00244    0.00672
N3    3    0.190306    0.403613    0.720964    11.00000    0.01203    0.02084 =
         0.01825    0.00332    0.00457    0.00742
N4    3    0.432703    0.633636    0.846578    11.00000    0.01366    0.01956 =
         0.01557    0.00361    0.00186    0.00770
N5    3    0.688202    1.011482    0.858341    11.00000    0.01245    0.02406 =
         0.02570    0.00151   -0.00260    0.00580
N6    3    0.027028    0.941222    0.823229    11.00000    0.02511    0.02765 =
         0.02249   -0.00582   -0.00621    0.01669
N7    3   -0.185399    0.415871    0.542695    11.00000    0.01287    0.02534 =
         0.01463   -0.00063    0.00305    0.00566
N8    3    0.482165    0.500349    0.597739    11.00000    0.02376    0.03987 =
         0.03079    0.00723    0.01223    0.01807
N9    3    0.818475    0.829895    0.619052    11.00000    0.04213    0.03540 =
         0.02934   -0.00011    0.00042    0.01779
N10   3    0.522116    0.820980    0.215651    11.00000    0.01936    0.02306 =
         0.04471    0.01200    0.00710    0.01014
N11   3    0.881260    0.787725    0.020238    11.00000    0.01464    0.02222 =
         0.01413    0.00415    0.00252    0.00813
H6A   2   -0.021007    0.946070    0.777256    11.00000   -1.50000
H6B   2    0.040163    0.986170    0.871879    11.00000   -1.50000
H7A   2   -0.160521    0.411067    0.497620    11.00000   -1.50000
H7B   2   -0.269152    0.363799    0.548166    11.00000   -1.50000
H5C   2    0.760424    1.009303    0.885383    11.00000   -1.50000
H5D   2    0.684432    1.085154    0.848749    11.00000   -1.50000
H8A   2    0.474642    0.419369    0.586739    11.00000   -1.50000
H8B   2    0.556830    0.576761    0.592831    11.00000   -1.50000
O2    4    0.050110    0.560095    0.610038    11.00000    0.01093    0.02278 =
         0.01298    0.00125    0.00169    0.00424
O3    4    0.387676    0.634059    0.653639    11.00000    0.01461    0.02971 =
         0.01783    0.00260    0.00388    0.00842
H7F   2    0.495628    0.792463    0.381598    11.00000   -1.50000
C2    1   -0.053856    0.549127    0.848049    11.00000    0.01409    0.02035 =
         0.01299    0.00228    0.00449    0.00649
AFIX  23
H2A   2   -0.136391    0.469461    0.867951    11.00000   -1.20000
H2B   2   -0.083301    0.626714    0.837047    11.00000   -1.20000
AFIX   0
C3    1   -0.044060    0.348161    0.773746    11.00000    0.01567    0.01635 =
         0.02206    0.00531    0.00602    0.00539
AFIX  23
H3A   2   -0.151270    0.279665    0.763809    11.00000   -1.20000
H3B   2    0.000547    0.342944    0.832704    11.00000   -1.20000
AFIX   0
C4    1    0.028901    0.301956    0.711007    11.00000    0.01521    0.01664 =
         0.02463    0.00137    0.00373    0.00637
AFIX  23
H4A   2    0.017449    0.204381    0.720566    11.00000   -1.20000
H4B   2   -0.021882    0.297583    0.651823    11.00000   -1.20000
AFIX   0
C5    1    0.271819    0.375251    0.798981    11.00000    0.02046    0.02232 =
         0.02220    0.00537    0.00315    0.01287
AFIX  23
H5E   2    0.273262    0.282069    0.787547    11.00000   -1.20000
H5F   2    0.217931    0.367491    0.846636    11.00000   -1.20000
AFIX   0
C6    1    0.430667    0.492635    0.825836    11.00000    0.01922    0.02556 =
         0.02036    0.00615    0.00245    0.01470
AFIX  23
H6C   2    0.480984    0.467861    0.876604    11.00000   -1.20000
H6D   2    0.485809    0.499542    0.778891    11.00000   -1.20000
AFIX   0
C7    1    0.407750    0.641475    0.936169    11.00000    0.01821    0.02683 =
         0.01407    0.00484    0.00126    0.01162
AFIX  23
H7C   2    0.502103    0.665689    0.976317    11.00000   -1.20000
H7D   2    0.333561    0.545553    0.946557    11.00000   -1.20000
AFIX   0
C8    1    0.353611    0.751692    0.955268    11.00000    0.01543    0.02519 =
         0.01342    0.00131   -0.00124    0.00836
AFIX  23
H8C   2    0.332507    0.746144    1.014024    11.00000   -1.20000
H8D   2    0.433274    0.849363    0.952776    11.00000   -1.20000
AFIX   0
C9    1    0.198457    0.861342    0.898499    11.00000    0.01652    0.01940 =
         0.01800   -0.00005    0.00030    0.00823
AFIX  23
H9A   2    0.297447    0.946051    0.907103    11.00000   -1.20000
H9B   2    0.152318    0.864661    0.948232    11.00000   -1.20000
AFIX   0
C10   1    0.101952    0.867557    0.817483    11.00000    0.01342    0.01434 =
         0.02024    0.00123    0.00053    0.00311
C11   1   -0.139893    0.493974    0.694011    11.00000    0.01012    0.01969 =
         0.01434    0.00033    0.00224    0.00475
AFIX  23
H11A  2   -0.155215    0.580722    0.701369    11.00000   -1.20000
H11B  2   -0.236162    0.408237    0.692564    11.00000   -1.20000
AFIX   0
C12   1   -0.086960    0.490076    0.610985    11.00000    0.01285    0.01767 =
         0.01500    0.00229    0.00181    0.00675
C13   1    0.246251    0.379186    0.644485    11.00000    0.02148    0.02883 =
         0.02023   -0.00009    0.00480    0.01382
AFIX  23
H13A  2    0.166606    0.350746    0.593114    11.00000   -1.20000
H13B  2    0.274213    0.299890    0.651635    11.00000   -1.20000
AFIX   0
C14   1    0.379976    0.514331    0.632291    11.00000    0.01752    0.03662 =
         0.01344    0.00205    0.00122    0.01444
C15   1    0.579529    0.751084    0.839112    11.00000    0.01159    0.02506 =
         0.01694    0.00286   -0.00011    0.00713
AFIX  23
H15A  2    0.612996    0.725410    0.788976    11.00000   -1.20000
H15B  2    0.653823    0.763659    0.890930    11.00000   -1.20000
AFIX   0
C16   1    0.569047    0.889427    0.829065    11.00000    0.01188    0.02471 =
         0.01276    0.00130    0.00157    0.00657

H8F   2    0.887502    0.061785    0.527774    11.00000    0.10689
N1    3    0.216421    0.728001    0.893384    11.00000    0.01208    0.01828 =
         0.01400    0.00244    0.00047    0.00690
HKLF 4


REM  NMS24_26_TbDOTAMDMA_a.res in P-1
REM R1 =  0.0237 for    5355 Fo > 4sig(Fo)  and  0.0243 for all    5495 data
REM    458 parameters refined using      1 restraints

END

WGHT      0.0239      4.4262

REM Highest difference peak  1.766,  deepest hole -0.845,  1-sigma level  0.091
Q1    1   0.4247  0.8196  0.2764  11.00000  0.05    1.77
Q2    1   0.4629  0.7871  0.1530  11.00000  0.05    1.19
Q3    1   0.7301  0.7886  0.5358  11.00000  0.05    1.12
Q4    1   0.8423  0.9560  0.6360  11.00000  0.05    1.01
Q5    1   0.3976  0.9580  0.5307  11.00000  0.05    0.91
Q6    1   0.6738  0.9065  0.2512  11.00000  0.05    0.69
Q7    1   0.2388  0.6018  0.7104  11.00000  0.05    0.54
Q8    1   0.6425  1.0295  0.5488  11.00000  0.05    0.53
Q9    1   0.2531  0.7656  0.7255  11.00000  0.05    0.51
Q10   1   0.2860  0.7754  0.6061  11.00000  0.05    0.49
;
_shelx_res_checksum              80087
_olex2_submission_special_instructions 'No special instructions were received'
_vrf_PLAT306_nms24_26_tbdotamdma_a 
;
PROBLEM: Isolated Oxygen Atom (H-atoms Missing ?) ....... O6 Check 
RESPONSE: Too much disorder to place hydrogen atoms
;

####################################################################### 
# 
# This file contains crystal structure data downloaded from the 
# Cambridge Structural Database (CSD) hosted by the Cambridge 
# Crystallographic Data Centre (CCDC).
# 
# Full information about CCDC data access policies and citation 
# guidelines are available at http://www.ccdc.cam.ac.uk/access/V1 
# 
# Audit and citation data items may have been added by the CCDC. 
# Please retain this information to preserve the provenance of 
# this file and to allow appropriate attribution of the data. 
# 
#######################################################################

data_nms25_9_nddotamdma_a
_database_code_depnum_ccdc_archive 'CCDC 2523242'
loop_
_audit_author_name
_audit_author_address
'Nicole Shapiro'
;University of Iowa
United States of America
;
_audit_update_record             
;
2026-01-15 deposited with the CCDC.	2026-07-15 downloaded from the CCDC.
;
_audit_creation_date             2025-06-02
_audit_creation_method           
;
Olex2 1.5
(compiled 2022.04.07 svn.rca3783a0 for OlexSys, GUI svn.r6498)
;
_shelx_SHELXL_version_number     2016/4
_chemical_name_common            ?
_chemical_name_systematic        ?
_chemical_formula_moiety         'C20 H41 N9 Nd O5, 2(C4 N O), 3(Cl), O'
_chemical_formula_sum            'C28 H41 Cl3 N11 Nd O8'
_chemical_formula_weight         910.31
_chemical_absolute_configuration ?
_chemical_melting_point          ?
loop_
_atom_type_symbol
_atom_type_description
_atom_type_scat_dispersion_real
_atom_type_scat_dispersion_imag
_atom_type_scat_source
C C 0.0033 0.0016 'International Tables Vol C Tables 4.2.6.8 and 6.1.1.4'
H H 0.0000 0.0000 'International Tables Vol C Tables 4.2.6.8 and 6.1.1.4'
Cl Cl 0.1484 0.1585 'International Tables Vol C Tables 4.2.6.8 and 6.1.1.4'
N N 0.0061 0.0033 'International Tables Vol C Tables 4.2.6.8 and 6.1.1.4'
Nd Nd -0.1943 3.0179 'International Tables Vol C Tables 4.2.6.8 and 6.1.1.4'
O O 0.0106 0.0060 'International Tables Vol C Tables 4.2.6.8 and 6.1.1.4'

_shelx_space_group_comment       
;
The symmetry employed for this shelxl refinement is uniquely defined
by the following loop, which should always be used as a source of
symmetry information in preference to the above space-group names.
They are only intended as comments.
;
_space_group_crystal_system      monoclinic
_space_group_IT_number           4
_space_group_name_H-M_alt        'P 1 21 1'
_space_group_name_Hall           'P 2yb'
loop_
_space_group_symop_operation_xyz
'x, y, z'
'-x, y+1/2, -z'

_cell_length_a                   12.3671(8)
_cell_length_b                   13.1787(10)
_cell_length_c                   13.7529(9)
_cell_angle_alpha                90
_cell_angle_beta                 110.110(2)
_cell_angle_gamma                90
_cell_volume                     2104.8(3)
_cell_formula_units_Z            2
_cell_measurement_reflns_used    6095
_cell_measurement_temperature    100
_cell_measurement_theta_max      23.68
_cell_measurement_theta_min      2.21
_shelx_estimated_absorpt_T_max   ?
_shelx_estimated_absorpt_T_min   ?
_exptl_absorpt_coefficient_mu    1.478
_exptl_absorpt_correction_T_max  ?
_exptl_absorpt_correction_T_min  ?
_exptl_absorpt_correction_type   none
_exptl_absorpt_process_details   
;
 TWINABS-2012/1 (Bruker,2012) was used for absorption correction.
 
For component 3:
 wR2(int) was 0.0965 before and 0.0892 after correction.

Final HKLF 4 output contains 115533 reflections, Rint = 0.1310
 (32002 with I > 3sig(I), Rint = 0.0908)
;
_exptl_absorpt_special_details   ?
_exptl_crystal_colour            'clear violet'
_exptl_crystal_colour_lustre     clear
_exptl_crystal_colour_primary    violet
_exptl_crystal_density_diffrn    1.436
_exptl_crystal_density_meas      ?
_exptl_crystal_density_method    ?
_exptl_crystal_description       block
_exptl_crystal_F_000             922
_exptl_crystal_size_max          0.03
_exptl_crystal_size_mid          0.03
_exptl_crystal_size_min          0.02
_exptl_transmission_factor_max   ?
_exptl_transmission_factor_min   ?
_diffrn_reflns_av_R_equivalents  0.0625
_diffrn_reflns_av_unetI/netI     0.0549
_diffrn_reflns_Laue_measured_fraction_full 0.998
_diffrn_reflns_Laue_measured_fraction_max 0.997
_diffrn_reflns_limit_h_max       14
_diffrn_reflns_limit_h_min       -14
_diffrn_reflns_limit_k_max       15
_diffrn_reflns_limit_k_min       0
_diffrn_reflns_limit_l_max       16
_diffrn_reflns_limit_l_min       0
_diffrn_reflns_number            7711
_diffrn_reflns_point_group_measured_fraction_full 0.998
_diffrn_reflns_point_group_measured_fraction_max 0.997
_diffrn_reflns_theta_full        25.242
_diffrn_reflns_theta_max         25.373
_diffrn_reflns_theta_min         1.913
_diffrn_ambient_temperature      100
_diffrn_detector_area_resol_mean ?
_diffrn_measured_fraction_theta_full 0.998
_diffrn_measured_fraction_theta_max 0.997
_diffrn_measurement_device_type  'Bruker APEX-II CCD'
_diffrn_measurement_method       '\f and \w scans'
_diffrn_radiation_type           MoK\a
_diffrn_radiation_wavelength     0.71073
_diffrn_source                   ?
_diffrn_source_current           1.0
_diffrn_source_power             0.05
_diffrn_source_voltage           50.0
_diffrn_standards_number         0
_reflns_Friedel_coverage         0.911
_reflns_Friedel_fraction_full    0.999
_reflns_Friedel_fraction_max     0.998
_reflns_number_gt                3677
_reflns_number_total             4023
_reflns_special_details          
;
 Reflections were merged by SHELXL according to the crystal
 class for the calculation of statistics and refinement.
 
 _reflns_Friedel_fraction is defined as the number of unique
 Friedel pairs measured divided by the number that would be
 possible theoretically, ignoring centric projections and
 systematic absences.
;
_reflns_threshold_expression     'I > 2\s(I)'
_computing_cell_refinement       'SAINT V8.40B (?, 2016)'
_computing_data_collection       ?
_computing_data_reduction        'SAINT V8.40B (?, 2016)'
_computing_molecular_graphics    'Olex2 1.5 (Dolomanov et al., 2009)'
_computing_publication_material  'Olex2 1.5 (Dolomanov et al., 2009)'
_computing_structure_refinement  'SHELXL 2016/4 (Sheldrick, 2015)'
_computing_structure_solution    'SHELXT 2018/2 (Sheldrick, 2018)'
_refine_diff_density_max         2.141
_refine_diff_density_min         -1.074
_refine_diff_density_rms         0.152
_refine_ls_abs_structure_details 
;
 Refined as an inversion twin.
;
_refine_ls_abs_structure_Flack   0.52(5)
_refine_ls_extinction_coef       .
_refine_ls_extinction_method     none
_refine_ls_goodness_of_fit_ref   1.075
_refine_ls_hydrogen_treatment    mixed
_refine_ls_matrix_type           full
_refine_ls_number_parameters     523
_refine_ls_number_reflns         4023
_refine_ls_number_restraints     2
_refine_ls_R_factor_all          0.0579
_refine_ls_R_factor_gt           0.0500
_refine_ls_restrained_S_all      1.075
_refine_ls_shift/su_max          0.001
_refine_ls_shift/su_mean         0.000
_refine_ls_structure_factor_coef Fsqd
_refine_ls_weighting_details     
'w=1/[\s^2^(Fo^2^)+(0.0845P)^2^+3.0231P] where P=(Fo^2^+2Fc^2^)/3'
_refine_ls_weighting_scheme      calc
_refine_ls_wR_factor_gt          0.1208
_refine_ls_wR_factor_ref         0.1270
_refine_special_details          
;
 Refined as a 2-component inversion twin.
;
_olex2_refinement_description    
;
1. Twinned data refinement
 Scales: 0.48(5)
 0.52(5)
2. Fixed Uiso
 At 1.2 times of:
  All C(H,H) groups, All N(H,H) groups
 At 1.5 times of:
  All C(H,H,H) groups
3. Restrained distances
 H5B-N5
 1 with sigma of 0.02
4. Others
 Fixed Sof: O6A(0.5) O6B(0.5) N10A(0.5) N10B(0.5) N11A(0.5) N11B(0.5)
 C21A(0.5) C21B(0.5) C22A(0.5) C22B(0.5) C24A(0.5) C24B(0.5) C27A(0.5) C27B(0.5)
5.a Secondary CH2 refined with riding coordinates:
 C2(H2A,H2B), C1(H1A,H1B), C3(H3A,H3B), C4(H4A,H4B), C5(H5C,H5D), C6(H6C,H6D),
 C7(H7C,H7D), C8(H8C,H8D), C9(H9A,H9B), C11(H11A,H11B), C13(H13A,H13B),
 C15(H15A,H15B)
5.b X=CH2 refined with riding coordinates:
 N6(H6A,H6B), N7(H7A,H7B)
5.c Idealised Me refined as rotating group:
 C18(H18A,H18B,H18C), C19(H19A,H19B,H19C), C20(H20A,H20B,H20C)
;
_atom_sites_solution_hydrogens   mixed
_atom_sites_solution_primary     ?
_atom_sites_solution_secondary   ?
loop_
_atom_site_label
_atom_site_type_symbol
_atom_site_fract_x
_atom_site_fract_y
_atom_site_fract_z
_atom_site_U_iso_or_equiv
_atom_site_adp_type
_atom_site_occupancy
_atom_site_site_symmetry_order
_atom_site_calc_flag
_atom_site_refinement_flags_posn
_atom_site_refinement_flags_adp
_atom_site_refinement_flags_occupancy
_atom_site_disorder_assembly
_atom_site_disorder_group
Nd1 Nd 0.63791(3) 0.58938(6) 0.37979(3) 0.02155(16) Uani 1 1 d . . . . .
Cl1 Cl 0.2340(2) 0.5082(2) 0.54891(18) 0.0288(5) Uani 1 1 d . . . . .
Cl2 Cl 0.7342(2) 0.6064(4) 0.92289(19) 0.0554(12) Uani 1 1 d . . . . .
Cl3 Cl 0.9100(2) 0.3098(2) 0.7341(2) 0.0407(6) Uani 1 1 d . . . . .
O1 O 0.7982(6) 0.5079(6) 0.3469(5) 0.0290(15) Uani 1 1 d . . . . .
O2 O 0.5350(5) 0.5846(9) 0.1919(4) 0.0284(13) Uani 1 1 d . . . . .
O3 O 0.4490(5) 0.5796(8) 0.3964(5) 0.0299(16) Uani 1 1 d . . . . .
O4 O 0.7062(7) 0.5068(6) 0.5483(5) 0.0293(15) Uani 1 1 d . . . . .
O5 O 0.5848(7) 0.4165(5) 0.3412(5) 0.0279(15) Uani 1 1 d . . . . .
O6A O 0.966(3) 0.345(2) 0.2215(19) 0.081(9) Uani 0.5 1 d . . P . .
O6B O 0.907(2) 0.3105(16) 0.2348(16) 0.047(6) Uani 0.5 1 d . . P . .
O7 O 0.3173(8) 0.5052(8) 0.9305(7) 0.056(2) Uani 1 1 d . . . . .
O8 O 0.9651(13) 0.6086(17) 0.1287(12) 0.123(7) Uani 1 1 d . . . . .
N2 N 0.7182(7) 0.7150(7) 0.2659(6) 0.0248(17) Uani 1 1 d . . . . .
N3 N 0.5078(7) 0.7560(6) 0.3211(6) 0.0230(16) Uani 1 1 d . . . . .
N4 N 0.6394(8) 0.7078(7) 0.5430(6) 0.0269(18) Uani 1 1 d . . . . .
N5 N 0.7450(7) 0.5016(7) 0.7210(6) 0.0284(18) Uani 1 1 d D . . . .
N6 N 0.9838(7) 0.4664(8) 0.3893(7) 0.033(2) Uani 1 1 d . . . . .
H6A H 0.970101 0.427290 0.336359 0.040 Uiso 1 1 calc R U . . .
H6B H 1.053143 0.473542 0.431672 0.040 Uiso 1 1 calc R U . . .
N7 N 0.5408(7) 0.5822(11) 0.0292(5) 0.0307(17) Uani 1 1 d . . . . .
H7A H 0.478445 0.547052 0.007574 0.037 Uiso 1 1 calc R U . . .
H7B H 0.574891 0.599619 -0.013213 0.037 Uiso 1 1 calc R U . . .
N8 N 0.2676(8) 0.6320(8) 0.3629(8) 0.0284(19) Uani 1 1 d . . . . .
N9 N 0.5619(10) 0.2708(9) 0.2513(8) 0.052(3) Uani 1 1 d . . . . .
N10A N 0.150(2) 0.530(3) 0.970(2) 0.075(9) Uani 0.5 1 d . . P . .
N10B N 0.1378(19) 0.5378(17) 0.8792(19) 0.046(6) Uani 0.5 1 d . . P . .
N11A N 0.899(3) 0.312(2) 0.056(2) 0.073(8) Uiso 0.5 1 d . . P . .
N11B N 0.8264(15) 0.3324(13) 0.0646(13) 0.025(3) Uiso 0.5 1 d . . P . .
C2 C 0.8435(9) 0.7324(8) 0.3147(7) 0.029(2) Uani 1 1 d . . . . .
H2A H 0.865095 0.790951 0.282730 0.034 Uiso 1 1 calc R U . . .
H2B H 0.884522 0.674051 0.301950 0.034 Uiso 1 1 calc R U . . .
N1 N 0.8479(6) 0.6659(6) 0.4876(6) 0.0245(16) Uani 1 1 d . . . . .
C1 C 0.8797(9) 0.7499(8) 0.4300(8) 0.029(2) Uani 1 1 d . . . . .
H1A H 0.962600 0.759004 0.457515 0.035 Uiso 1 1 calc R U . . .
H1B H 0.844656 0.812226 0.442130 0.035 Uiso 1 1 calc R U . . .
C3 C 0.6587(9) 0.8155(8) 0.2517(8) 0.028(2) Uani 1 1 d . . . . .
H3A H 0.668773 0.849567 0.192892 0.033 Uiso 1 1 calc R U . . .
H3B H 0.695603 0.856802 0.312517 0.033 Uiso 1 1 calc R U . . .
C4 C 0.5322(9) 0.8097(9) 0.2347(8) 0.030(2) Uani 1 1 d . . . . .
H4A H 0.500991 0.877841 0.228288 0.035 Uiso 1 1 calc R U . . .
H4B H 0.493532 0.774284 0.170218 0.035 Uiso 1 1 calc R U . . .
C5 C 0.5296(9) 0.8315(8) 0.4087(7) 0.026(2) Uani 1 1 d . . . . .
H5C H 0.466487 0.879718 0.391226 0.031 Uiso 1 1 calc R U . . .
H5D H 0.599509 0.868881 0.416160 0.031 Uiso 1 1 calc R U . . .
C6 C 0.5413(9) 0.7815(8) 0.5119(7) 0.028(2) Uani 1 1 d . . . . .
H6C H 0.554153 0.833203 0.564872 0.034 Uiso 1 1 calc R U . . .
H6D H 0.470430 0.746254 0.505911 0.034 Uiso 1 1 calc R U . . .
C7 C 0.7483(9) 0.7652(8) 0.5856(7) 0.029(2) Uani 1 1 d . . . . .
H7C H 0.756467 0.788652 0.654627 0.035 Uiso 1 1 calc R U . . .
H7D H 0.744598 0.824474 0.542782 0.035 Uiso 1 1 calc R U . . .
C8 C 0.8542(9) 0.7031(8) 0.5912(7) 0.028(2) Uani 1 1 d . . . . .
H8C H 0.922523 0.744571 0.620084 0.034 Uiso 1 1 calc R U . . .
H8D H 0.860648 0.645605 0.636898 0.034 Uiso 1 1 calc R U . . .
C9 C 0.6245(10) 0.6383(8) 0.6215(7) 0.027(2) Uani 1 1 d . . . . .
H9A H 0.543797 0.620449 0.602936 0.033 Uiso 1 1 calc R U . . .
H9B H 0.648291 0.672043 0.688238 0.033 Uiso 1 1 calc R U . . .
C10 C 0.6957(9) 0.5422(8) 0.6292(8) 0.027(2) Uani 1 1 d . . . . .
C11 C 0.9302(8) 0.5789(11) 0.5021(7) 0.028(2) Uani 1 1 d . . . . .
H11A H 0.927699 0.537167 0.559344 0.034 Uiso 1 1 calc R U . . .
H11B H 1.007861 0.604981 0.519172 0.034 Uiso 1 1 calc R U . . .
C12 C 0.9004(8) 0.5146(8) 0.4050(7) 0.0239(19) Uani 1 1 d . . . . .
C13 C 0.6962(9) 0.6642(9) 0.1634(7) 0.030(2) Uani 1 1 d . . . . .
H13A H 0.696103 0.714843 0.112158 0.036 Uiso 1 1 calc R U . . .
H13B H 0.757807 0.616514 0.169037 0.036 Uiso 1 1 calc R U . . .
C14 C 0.5848(8) 0.6100(7) 0.1290(7) 0.026(3) Uani 1 1 d . . . . .
C15 C 0.3861(9) 0.7225(8) 0.2853(8) 0.030(2) Uani 1 1 d . . . . .
H15A H 0.363618 0.699013 0.214281 0.035 Uiso 1 1 calc R U . . .
H15B H 0.337003 0.779301 0.287421 0.035 Uiso 1 1 calc R U . . .
C16 C 0.3703(9) 0.6378(8) 0.3535(7) 0.026(2) Uani 1 1 d . . . . .
C17 C 0.6206(10) 0.3294(10) 0.3305(8) 0.037(3) Uani 1 1 d . . . . .
C18 C 0.4642(14) 0.3208(12) 0.1713(11) 0.062(4) Uani 1 1 d . . . . .
H18A H 0.458807 0.390098 0.190620 0.093 Uiso 1 1 calc R U . . .
H18B H 0.394030 0.285884 0.165209 0.093 Uiso 1 1 calc R U . . .
H18C H 0.476343 0.318808 0.106001 0.093 Uiso 1 1 calc R U . . .
C19 C 0.5910(13) 0.1690(11) 0.2334(9) 0.051(3) Uani 1 1 d . . . . .
H19A H 0.524640 0.126206 0.220397 0.077 Uiso 1 1 calc R U . . .
H19B H 0.651909 0.144781 0.293319 0.077 Uiso 1 1 calc R U . . .
H19C H 0.615817 0.167739 0.174547 0.077 Uiso 1 1 calc R U . . .
C20 C 0.7289(9) 0.2886(9) 0.4101(8) 0.036(2) Uani 1 1 d . . . . .
H20A H 0.790013 0.288494 0.381934 0.054 Uiso 1 1 calc R U . . .
H20B H 0.715633 0.220568 0.428305 0.054 Uiso 1 1 calc R U . . .
H20C H 0.750146 0.330693 0.470726 0.054 Uiso 1 1 calc R U . . .
C21A C 0.762(3) 0.369(3) 0.122(2) 0.064(9) Uani 0.5 1 d . . P . .
C21B C 0.712(3) 0.317(3) 0.067(2) 0.068(9) Uani 0.5 1 d . . P . .
C22A C 0.833(4) 0.342(4) -0.040(2) 0.078(14) Uani 0.5 1 d . . P . .
C22B C 0.808(3) 0.291(3) -0.044(3) 0.058(10) Uani 0.5 1 d . . P . .
C23 C 0.904(2) 0.3323(11) 0.1454(14) 0.077(6) Uani 1 1 d . . . . .
C24A C 1.030(4) 0.359(3) 0.146(3) 0.074(10) Uani 0.5 1 d . . P . .
C24B C 1.031(3) 0.302(3) 0.058(3) 0.089(13) Uani 0.5 1 d . . P . .
C25 C 0.0281(13) 0.549(2) 0.919(2) 0.116(10) Uani 1 1 d . . . . .
C26 C 0.1308(13) 0.5341(12) 0.7775(11) 0.055(3) Uani 1 1 d . . . . .
C27A C 0.238(2) 0.5184(17) 0.953(2) 0.032(5) Uiso 0.5 1 d . . P . .
C27B C 0.204(3) 0.5180(19) 0.901(2) 0.035(5) Uiso 0.5 1 d . . P . .
C28 C 0.2324(15) 0.515(2) 1.0722(12) 0.095(7) Uani 1 1 d . . . . .
H8A H 0.217(8) 0.674(7) 0.350(6) 0.00(2) Uiso 1 1 d . . . . .
H8B H 0.254(11) 0.601(16) 0.397(10) 0.04(4) Uiso 1 1 d . . . . .
H5A H 0.781(10) 0.441(10) 0.716(9) 0.03(3) Uiso 1 1 d . . . . .
H5B H 0.773(13) 0.540(11) 0.788(7) 0.08(5) Uiso 1 1 d D . . . .

loop_
_atom_site_aniso_label
_atom_site_aniso_U_11
_atom_site_aniso_U_22
_atom_site_aniso_U_33
_atom_site_aniso_U_23
_atom_site_aniso_U_13
_atom_site_aniso_U_12
Nd1 0.0226(2) 0.0218(2) 0.0217(2) -0.0002(3) 0.00943(15) 0.0004(3)
Cl1 0.0302(12) 0.0235(11) 0.0331(12) 0.0056(9) 0.0113(9) 0.0012(10)
Cl2 0.0411(14) 0.096(4) 0.0328(11) -0.0196(17) 0.0171(10) 0.0028(19)
Cl3 0.0299(14) 0.0318(14) 0.0614(17) -0.0099(13) 0.0171(12) -0.0014(11)
O1 0.034(4) 0.023(3) 0.035(4) -0.002(3) 0.017(3) -0.002(3)
O2 0.034(3) 0.025(3) 0.027(3) 0.009(4) 0.012(2) -0.001(5)
O3 0.030(3) 0.030(4) 0.032(3) 0.002(4) 0.014(3) 0.003(4)
O4 0.040(4) 0.024(3) 0.026(3) -0.003(3) 0.014(3) 0.007(3)
O5 0.030(4) 0.023(4) 0.033(4) 0.002(3) 0.013(3) 0.000(3)
O6A 0.10(2) 0.08(2) 0.032(12) -0.003(12) -0.018(14) 0.045(18)
O6B 0.077(16) 0.034(11) 0.028(9) 0.009(8) 0.014(10) 0.016(10)
O7 0.052(6) 0.062(6) 0.046(5) -0.013(5) 0.008(4) -0.007(5)
O8 0.109(11) 0.126(18) 0.104(9) -0.034(11) -0.002(8) 0.033(12)
N2 0.019(4) 0.033(5) 0.020(4) -0.001(3) 0.004(3) -0.005(3)
N3 0.022(4) 0.019(4) 0.029(4) 0.002(3) 0.011(3) -0.003(3)
N4 0.031(5) 0.029(5) 0.024(4) 0.003(3) 0.013(3) 0.004(4)
N5 0.030(5) 0.026(4) 0.031(4) -0.001(4) 0.013(4) 0.000(4)
N6 0.022(4) 0.040(5) 0.035(4) -0.003(4) 0.005(3) 0.008(4)
N7 0.037(4) 0.031(5) 0.026(3) 0.004(5) 0.012(3) -0.003(6)
N8 0.022(5) 0.024(4) 0.042(5) 0.003(4) 0.015(4) 0.005(4)
N9 0.069(8) 0.040(6) 0.043(5) -0.004(5) 0.011(5) 0.019(6)
N10A 0.068(17) 0.11(2) 0.051(15) -0.020(15) 0.029(13) 0.012(17)
N10B 0.029(13) 0.022(10) 0.085(19) -0.001(10) 0.017(11) -0.011(9)
C2 0.030(5) 0.024(5) 0.031(5) 0.002(4) 0.010(4) 0.001(4)
N1 0.018(4) 0.020(4) 0.035(4) -0.004(3) 0.009(3) 0.004(3)
C1 0.023(5) 0.027(5) 0.036(5) -0.010(4) 0.007(4) -0.002(4)
C3 0.031(5) 0.022(5) 0.032(5) 0.001(4) 0.014(4) 0.004(4)
C4 0.031(6) 0.030(5) 0.032(5) 0.009(4) 0.016(4) -0.001(5)
C5 0.026(5) 0.024(5) 0.027(5) -0.002(4) 0.009(4) 0.003(4)
C6 0.027(5) 0.032(6) 0.029(5) 0.001(4) 0.013(4) 0.007(4)
C7 0.036(6) 0.030(5) 0.020(4) -0.001(4) 0.007(4) 0.004(5)
C8 0.030(5) 0.033(5) 0.022(4) -0.008(4) 0.008(4) 0.004(4)
C9 0.027(6) 0.031(5) 0.024(5) 0.004(4) 0.009(4) 0.003(5)
C10 0.023(5) 0.026(5) 0.030(5) -0.004(4) 0.007(4) 0.002(4)
C11 0.033(5) 0.024(6) 0.029(4) 0.001(5) 0.011(3) 0.012(6)
C12 0.026(5) 0.021(5) 0.023(4) -0.001(4) 0.007(4) 0.002(4)
C13 0.030(5) 0.033(5) 0.028(5) -0.006(4) 0.012(4) 0.004(4)
C14 0.026(5) 0.020(7) 0.028(4) -0.002(3) 0.006(3) -0.004(4)
C15 0.027(5) 0.027(5) 0.037(5) 0.011(4) 0.013(4) 0.005(4)
C16 0.029(5) 0.021(5) 0.025(4) -0.001(4) 0.005(4) 0.002(4)
C17 0.041(6) 0.042(7) 0.030(5) 0.002(5) 0.017(5) -0.004(5)
C18 0.069(10) 0.054(9) 0.054(8) -0.006(7) 0.012(7) 0.011(8)
C19 0.066(9) 0.047(7) 0.037(6) -0.008(6) 0.012(6) 0.013(7)
C20 0.035(6) 0.033(6) 0.036(5) 0.009(5) 0.007(5) 0.005(5)
C21A 0.07(2) 0.09(3) 0.034(14) 0.021(16) 0.023(14) 0.025(19)
C21B 0.06(2) 0.09(2) 0.041(15) -0.011(16) 0.001(14) 0.000(18)
C22A 0.07(3) 0.13(4) 0.013(12) 0.027(19) -0.003(13) -0.03(3)
C22B 0.045(19) 0.07(2) 0.06(2) -0.007(19) 0.022(15) -0.011(18)
C23 0.146(18) 0.028(7) 0.062(11) -0.007(7) 0.041(12) -0.013(9)
C24A 0.10(3) 0.06(2) 0.060(18) 0.015(16) 0.018(18) 0.01(2)
C24B 0.054(19) 0.10(3) 0.09(2) -0.04(2) -0.004(17) 0.04(2)
C25 0.022(7) 0.16(3) 0.16(2) -0.009(18) 0.010(9) -0.002(10)
C26 0.052(8) 0.054(9) 0.060(8) -0.021(7) 0.021(6) -0.011(7)
C28 0.056(10) 0.16(2) 0.046(8) -0.009(11) -0.015(7) -0.022(12)

_geom_special_details            
;
 All esds (except the esd in the dihedral angle between two l.s. planes)
 are estimated using the full covariance matrix.  The cell esds are taken
 into account individually in the estimation of esds in distances, angles
 and torsion angles; correlations between esds in cell parameters are only
 used when they are defined by crystal symmetry.  An approximate (isotropic)
 treatment of cell esds is used for estimating esds involving l.s. planes.
;
loop_
_geom_bond_atom_site_label_1
_geom_bond_atom_site_label_2
_geom_bond_distance
_geom_bond_site_symmetry_2
_geom_bond_publ_flag
Nd1 O1 2.430(7) . ?
Nd1 O2 2.458(5) . ?
Nd1 O3 2.427(6) . ?
Nd1 O4 2.434(7) . ?
Nd1 O5 2.381(7) . ?
Nd1 N2 2.692(8) . ?
Nd1 N3 2.677(8) . ?
Nd1 N4 2.729(8) . ?
Nd1 N1 2.704(8) . ?
O1 C12 1.245(12) . ?
O2 C14 1.266(12) . ?
O3 C16 1.220(13) . ?
O4 C10 1.253(12) . ?
O5 C17 1.257(15) . ?
O6A O6B 0.94(4) . ?
O6A C23 1.08(3) . ?
O6A C24A 1.51(5) . ?
O6B C23 1.25(3) . ?
O7 C27A 1.14(2) . ?
O7 C27B 1.32(3) . ?
N2 C2 1.480(13) . ?
N2 C3 1.495(13) . ?
N2 C13 1.498(12) . ?
N3 C4 1.500(12) . ?
N3 C5 1.515(12) . ?
N3 C15 1.481(13) . ?
N4 C6 1.497(13) . ?
N4 C7 1.479(14) . ?
N4 C9 1.475(13) . ?
N5 C10 1.313(13) . ?
N5 H5A 0.93(13) . ?
N5 H5B 1.00(2) . ?
N6 H6A 0.8600 . ?
N6 H6B 0.8600 . ?
N6 C12 1.292(13) . ?
N7 H7A 0.8600 . ?
N7 H7B 0.8600 . ?
N7 C14 1.343(12) . ?
N8 C16 1.322(14) . ?
N8 H8A 0.81(10) . ?
N8 H8B 0.68(17) . ?
N9 C17 1.329(16) . ?
N9 C18 1.480(18) . ?
N9 C19 1.433(17) . ?
N10A N10B 1.21(3) . ?
N10A C25 1.45(3) . ?
N10A C27A 1.20(3) . ?
N10A C27B 1.35(4) . ?
N10A C28 1.44(3) . ?
N10B C25 1.63(3) . ?
N10B C26 1.37(3) . ?
N10B C27A 1.33(3) . ?
N10B C27B 0.82(3) . ?
N11A N11B 0.98(3) . ?
N11A C22A 1.34(4) . ?
N11A C22B 1.47(5) . ?
N11A C23 1.24(3) . ?
N11A C24A 1.77(5) . ?
N11A C24B 1.63(5) . ?
N11B C21A 1.39(3) . ?
N11B C21B 1.44(4) . ?
N11B C22A 1.47(4) . ?
N11B C22B 1.53(4) . ?
N11B C23 1.19(3) . ?
C2 H2A 0.9700 . ?
C2 H2B 0.9700 . ?
C2 C1 1.509(14) . ?
N1 C1 1.491(14) . ?
N1 C8 1.483(12) . ?
N1 C11 1.500(14) . ?
C1 H1A 0.9700 . ?
C1 H1B 0.9700 . ?
C3 H3A 0.9700 . ?
C3 H3B 0.9700 . ?
C3 C4 1.502(14) . ?
C4 H4A 0.9700 . ?
C4 H4B 0.9700 . ?
C5 H5C 0.9700 . ?
C5 H5D 0.9700 . ?
C5 C6 1.525(13) . ?
C6 H6C 0.9700 . ?
C6 H6D 0.9700 . ?
C7 H7C 0.9700 . ?
C7 H7D 0.9700 . ?
C7 C8 1.523(14) . ?
C8 H8C 0.9700 . ?
C8 H8D 0.9700 . ?
C9 H9A 0.9700 . ?
C9 H9B 0.9700 . ?
C9 C10 1.525(14) . ?
C11 H11A 0.9700 . ?
C11 H11B 0.9700 . ?
C11 C12 1.516(14) . ?
C13 H13A 0.9700 . ?
C13 H13B 0.9700 . ?
C13 C14 1.479(14) . ?
C15 H15A 0.9700 . ?
C15 H15B 0.9700 . ?
C15 C16 1.513(14) . ?
C17 C20 1.508(15) . ?
C18 H18A 0.9600 . ?
C18 H18B 0.9600 . ?
C18 H18C 0.9600 . ?
C19 H19A 0.9600 . ?
C19 H19B 0.9600 . ?
C19 H19C 0.9600 . ?
C20 H20A 0.9600 . ?
C20 H20B 0.9600 . ?
C20 H20C 0.9600 . ?
C21A C21B 1.05(5) . ?
C21A C23 1.74(4) . ?
C22A C22B 0.74(5) . ?
C23 C24A 1.59(5) . ?
C24A C24B 1.42(5) . ?
C26 C27B 1.65(3) . ?
C27A C27B 0.69(3) . ?
C27A C28 1.66(3) . ?

loop_
_geom_angle_atom_site_label_1
_geom_angle_atom_site_label_2
_geom_angle_atom_site_label_3
_geom_angle
_geom_angle_site_symmetry_1
_geom_angle_site_symmetry_3
_geom_angle_publ_flag
O1 Nd1 O2 87.3(2) . . ?
O1 Nd1 O4 86.7(2) . . ?
O1 Nd1 N2 71.1(2) . . ?
O1 Nd1 N3 138.6(2) . . ?
O1 Nd1 N4 129.1(3) . . ?
O1 Nd1 N1 64.9(2) . . ?
O2 Nd1 N2 64.2(3) . . ?
O2 Nd1 N3 70.3(3) . . ?
O2 Nd1 N4 137.2(3) . . ?
O2 Nd1 N1 129.7(2) . . ?
O3 Nd1 O1 150.1(3) . . ?
O3 Nd1 O2 86.00(19) . . ?
O3 Nd1 O4 85.2(2) . . ?
O3 Nd1 N2 130.3(3) . . ?
O3 Nd1 N3 64.8(3) . . ?
O3 Nd1 N4 71.8(3) . . ?
O3 Nd1 N1 137.9(2) . . ?
O4 Nd1 O2 151.0(3) . . ?
O4 Nd1 N2 138.8(2) . . ?
O4 Nd1 N3 129.0(2) . . ?
O4 Nd1 N4 64.6(2) . . ?
O4 Nd1 N1 72.0(3) . . ?
O5 Nd1 O1 73.5(2) . . ?
O5 Nd1 O2 74.8(3) . . ?
O5 Nd1 O3 76.7(3) . . ?
O5 Nd1 O4 76.3(2) . . ?
O5 Nd1 N2 126.0(2) . . ?
O5 Nd1 N3 128.8(3) . . ?
O5 Nd1 N4 130.9(2) . . ?
O5 Nd1 N1 128.2(3) . . ?
N2 Nd1 N4 103.1(3) . . ?
N2 Nd1 N1 67.2(2) . . ?
N3 Nd1 N2 67.9(3) . . ?
N3 Nd1 N4 67.2(3) . . ?
N3 Nd1 N1 102.9(3) . . ?
N1 Nd1 N4 66.5(3) . . ?
C12 O1 Nd1 124.2(6) . . ?
C14 O2 Nd1 120.9(6) . . ?
C16 O3 Nd1 123.7(7) . . ?
C10 O4 Nd1 124.8(6) . . ?
C17 O5 Nd1 144.9(7) . . ?
O6B O6A C23 76(3) . . ?
O6B O6A C24A 145(4) . . ?
C23 O6A C24A 74(3) . . ?
O6A O6B C23 57(2) . . ?
C27A O7 C27B 31.5(12) . . ?
C2 N2 Nd1 111.7(5) . . ?
C2 N2 C3 108.3(8) . . ?
C2 N2 C13 108.6(7) . . ?
C3 N2 Nd1 110.9(5) . . ?
C3 N2 C13 110.6(7) . . ?
C13 N2 Nd1 106.8(6) . . ?
C4 N3 Nd1 111.2(6) . . ?
C4 N3 C5 106.9(8) . . ?
C5 N3 Nd1 112.0(5) . . ?
C15 N3 Nd1 107.0(6) . . ?
C15 N3 C4 109.6(7) . . ?
C15 N3 C5 110.0(8) . . ?
C6 N4 Nd1 111.1(6) . . ?
C7 N4 Nd1 111.4(6) . . ?
C7 N4 C6 108.7(8) . . ?
C9 N4 Nd1 106.2(6) . . ?
C9 N4 C6 108.6(8) . . ?
C9 N4 C7 110.7(8) . . ?
C10 N5 H5A 111(7) . . ?
C10 N5 H5B 125(10) . . ?
H5A N5 H5B 118(10) . . ?
H6A N6 H6B 120.0 . . ?
C12 N6 H6A 120.0 . . ?
C12 N6 H6B 120.0 . . ?
H7A N7 H7B 120.0 . . ?
C14 N7 H7A 120.0 . . ?
C14 N7 H7B 120.0 . . ?
C16 N8 H8A 129(6) . . ?
C16 N8 H8B 125(10) . . ?
H8A N8 H8B 102(10) . . ?
C17 N9 C18 115.3(11) . . ?
C17 N9 C19 125.9(11) . . ?
C19 N9 C18 118.5(11) . . ?
N10B N10A C25 75(2) . . ?
N10B N10A C27B 36.8(15) . . ?
N10B N10A C28 144(3) . . ?
C27A N10A N10B 67.0(19) . . ?
C27A N10A C25 142(3) . . ?
C27A N10A C27B 30.8(14) . . ?
C27A N10A C28 77(2) . . ?
C27B N10A C25 112(3) . . ?
C27B N10A C28 108(3) . . ?
C28 N10A C25 140(2) . . ?
N10A N10B C25 58.9(18) . . ?
N10A N10B C26 172(3) . . ?
N10A N10B C27A 56.3(19) . . ?
C26 N10B C25 125.1(19) . . ?
C27A N10B C25 115(2) . . ?
C27A N10B C26 119(2) . . ?
C27B N10B N10A 81(3) . . ?
C27B N10B C25 139(3) . . ?
C27B N10B C26 94(3) . . ?
C27B N10B C27A 25(2) . . ?
N11B N11A C22A 77(3) . . ?
N11B N11A C22B 74(3) . . ?
N11B N11A C23 64(2) . . ?
N11B N11A C24A 118(3) . . ?
N11B N11A C24B 166(3) . . ?
C22A N11A C22B 30(2) . . ?
C22A N11A C24A 133(3) . . ?
C22A N11A C24B 108(3) . . ?
C22B N11A C24A 159(3) . . ?
C22B N11A C24B 116(3) . . ?
C23 N11A C22A 136(4) . . ?
C23 N11A C22B 137(3) . . ?
C23 N11A C24A 61(2) . . ?
C23 N11A C24B 107(3) . . ?
C24B N11A C24A 49.0(19) . . ?
N11A N11B C21A 153(3) . . ?
N11A N11B C21B 156(3) . . ?
N11A N11B C22A 63(3) . . ?
N11A N11B C22B 68(2) . . ?
N11A N11B C23 69(2) . . ?
C21A N11B C21B 44(2) . . ?
C21A N11B C22A 139(3) . . ?
C21A N11B C22B 139(2) . . ?
C21B N11B C22A 115(2) . . ?
C21B N11B C22B 99(2) . . ?
C22A N11B C22B 28.3(19) . . ?
C23 N11B C21A 85(2) . . ?
C23 N11B C21B 117(2) . . ?
C23 N11B C22A 128(2) . . ?
C23 N11B C22B 135(2) . . ?
N2 C2 H2A 109.0 . . ?
N2 C2 H2B 109.0 . . ?
N2 C2 C1 112.8(8) . . ?
H2A C2 H2B 107.8 . . ?
C1 C2 H2A 109.0 . . ?
C1 C2 H2B 109.0 . . ?
C1 N1 Nd1 111.4(6) . . ?
C1 N1 C11 110.3(8) . . ?
C8 N1 Nd1 111.9(6) . . ?
C8 N1 C1 109.2(8) . . ?
C8 N1 C11 108.4(7) . . ?
C11 N1 Nd1 105.5(6) . . ?
C2 C1 H1A 108.7 . . ?
C2 C1 H1B 108.7 . . ?
N1 C1 C2 114.1(8) . . ?
N1 C1 H1A 108.7 . . ?
N1 C1 H1B 108.7 . . ?
H1A C1 H1B 107.6 . . ?
N2 C3 H3A 108.6 . . ?
N2 C3 H3B 108.6 . . ?
N2 C3 C4 114.5(8) . . ?
H3A C3 H3B 107.6 . . ?
C4 C3 H3A 108.6 . . ?
C4 C3 H3B 108.6 . . ?
N3 C4 C3 112.5(8) . . ?
N3 C4 H4A 109.1 . . ?
N3 C4 H4B 109.1 . . ?
C3 C4 H4A 109.1 . . ?
C3 C4 H4B 109.1 . . ?
H4A C4 H4B 107.8 . . ?
N3 C5 H5C 109.0 . . ?
N3 C5 H5D 109.0 . . ?
N3 C5 C6 113.0(8) . . ?
H5C C5 H5D 107.8 . . ?
C6 C5 H5C 109.0 . . ?
C6 C5 H5D 109.0 . . ?
N4 C6 C5 110.8(7) . . ?
N4 C6 H6C 109.5 . . ?
N4 C6 H6D 109.5 . . ?
C5 C6 H6C 109.5 . . ?
C5 C6 H6D 109.5 . . ?
H6C C6 H6D 108.1 . . ?
N4 C7 H7C 108.9 . . ?
N4 C7 H7D 108.9 . . ?
N4 C7 C8 113.3(9) . . ?
H7C C7 H7D 107.7 . . ?
C8 C7 H7C 108.9 . . ?
C8 C7 H7D 108.9 . . ?
N1 C8 C7 111.7(8) . . ?
N1 C8 H8C 109.3 . . ?
N1 C8 H8D 109.3 . . ?
C7 C8 H8C 109.3 . . ?
C7 C8 H8D 109.3 . . ?
H8C C8 H8D 108.0 . . ?
N4 C9 H9A 109.5 . . ?
N4 C9 H9B 109.5 . . ?
N4 C9 C10 110.6(8) . . ?
H9A C9 H9B 108.1 . . ?
C10 C9 H9A 109.5 . . ?
C10 C9 H9B 109.5 . . ?
O4 C10 N5 123.1(10) . . ?
O4 C10 C9 118.8(9) . . ?
N5 C10 C9 118.1(9) . . ?
N1 C11 H11A 109.4 . . ?
N1 C11 H11B 109.4 . . ?
N1 C11 C12 111.2(7) . . ?
H11A C11 H11B 108.0 . . ?
C12 C11 H11A 109.4 . . ?
C12 C11 H11B 109.4 . . ?
O1 C12 N6 123.4(9) . . ?
O1 C12 C11 119.4(8) . . ?
N6 C12 C11 117.2(8) . . ?
N2 C13 H13A 109.4 . . ?
N2 C13 H13B 109.4 . . ?
H13A C13 H13B 108.0 . . ?
C14 C13 N2 111.4(8) . . ?
C14 C13 H13A 109.4 . . ?
C14 C13 H13B 109.4 . . ?
O2 C14 N7 120.4(9) . . ?
O2 C14 C13 121.8(8) . . ?
N7 C14 C13 117.7(8) . . ?
N3 C15 H15A 109.6 . . ?
N3 C15 H15B 109.6 . . ?
N3 C15 C16 110.3(8) . . ?
H15A C15 H15B 108.1 . . ?
C16 C15 H15A 109.6 . . ?
C16 C15 H15B 109.6 . . ?
O3 C16 N8 123.3(10) . . ?
O3 C16 C15 120.8(9) . . ?
N8 C16 C15 115.9(9) . . ?
O5 C17 N9 120.7(11) . . ?
O5 C17 C20 120.2(10) . . ?
N9 C17 C20 119.1(11) . . ?
N9 C18 H18A 109.5 . . ?
N9 C18 H18B 109.5 . . ?
N9 C18 H18C 109.5 . . ?
H18A C18 H18B 109.5 . . ?
H18A C18 H18C 109.5 . . ?
H18B C18 H18C 109.5 . . ?
N9 C19 H19A 109.5 . . ?
N9 C19 H19B 109.5 . . ?
N9 C19 H19C 109.5 . . ?
H19A C19 H19B 109.5 . . ?
H19A C19 H19C 109.5 . . ?
H19B C19 H19C 109.5 . . ?
C17 C20 H20A 109.5 . . ?
C17 C20 H20B 109.5 . . ?
C17 C20 H20C 109.5 . . ?
H20A C20 H20B 109.5 . . ?
H20A C20 H20C 109.5 . . ?
H20B C20 H20C 109.5 . . ?
N11B C21A C23 42.9(13) . . ?
C21B C21A N11B 71(3) . . ?
C21B C21A C23 104(3) . . ?
C21A C21B N11B 66(3) . . ?
N11A C22A N11B 40.4(16) . . ?
C22B C22A N11A 84(5) . . ?
C22B C22A N11B 80(5) . . ?
N11A C22B N11B 38.0(16) . . ?
C22A C22B N11A 66(5) . . ?
C22A C22B N11B 71(5) . . ?
O6A C23 O6B 47(2) . . ?
O6A C23 N11A 141(3) . . ?
O6A C23 N11B 169(3) . . ?
O6A C23 C21A 118(2) . . ?
O6A C23 C24A 66(3) . . ?
O6B C23 C21A 86.1(19) . . ?
O6B C23 C24A 110(2) . . ?
N11A C23 O6B 154(2) . . ?
N11A C23 C21A 100(2) . . ?
N11A C23 C24A 76(2) . . ?
N11B C23 O6B 131(3) . . ?
N11B C23 N11A 47.4(16) . . ?
N11B C23 C21A 52.6(17) . . ?
N11B C23 C24A 118(2) . . ?
C24A C23 C21A 149(2) . . ?
O6A C24A N11A 83(2) . . ?
O6A C24A C23 40.6(15) . . ?
C23 C24A N11A 42.7(16) . . ?
C24B C24A O6A 133(4) . . ?
C24B C24A N11A 60(2) . . ?
C24B C24A C23 100(3) . . ?
C24A C24B N11A 71(3) . . ?
N10A C25 N10B 45.8(14) . . ?
N10B C26 C27B 29.7(11) . . ?
O7 C27A N10A 175(3) . . ?
O7 C27A N10B 119(3) . . ?
O7 C27A C28 127(2) . . ?
N10A C27A N10B 56.7(19) . . ?
N10A C27A C28 57.6(18) . . ?
N10B C27A C28 114(2) . . ?
C27B C27A O7 89(4) . . ?
C27B C27A N10A 86(4) . . ?
C27B C27A N10B 31(3) . . ?
C27B C27A C28 143(4) . . ?
O7 C27B N10A 122(3) . . ?
O7 C27B C26 118.6(18) . . ?
N10A C27B C26 119(3) . . ?
N10B C27B O7 168(3) . . ?
N10B C27B N10A 63(3) . . ?
N10B C27B C26 56(3) . . ?
C27A C27B O7 59(3) . . ?
C27A C27B N10A 63(3) . . ?
C27A C27B N10B 124(5) . . ?
C27A C27B C26 172(4) . . ?
N10A C28 C27A 45.0(14) . . ?

loop_
_geom_torsion_atom_site_label_1
_geom_torsion_atom_site_label_2
_geom_torsion_atom_site_label_3
_geom_torsion_atom_site_label_4
_geom_torsion
_geom_torsion_site_symmetry_1
_geom_torsion_site_symmetry_2
_geom_torsion_site_symmetry_3
_geom_torsion_site_symmetry_4
_geom_torsion_publ_flag
Nd1 O1 C12 N6 176.2(7) . . . . ?
Nd1 O1 C12 C11 -1.4(13) . . . . ?
Nd1 O2 C14 N7 162.1(8) . . . . ?
Nd1 O2 C14 C13 -13.7(13) . . . . ?
Nd1 O3 C16 N8 180.0(8) . . . . ?
Nd1 O3 C16 C15 -0.1(13) . . . . ?
Nd1 O4 C10 N5 -171.9(8) . . . . ?
Nd1 O4 C10 C9 6.9(13) . . . . ?
Nd1 O5 C17 N9 -135.5(11) . . . . ?
Nd1 O5 C17 C20 46.8(16) . . . . ?
Nd1 N2 C2 C1 -43.2(10) . . . . ?
Nd1 N2 C3 C4 -38.9(9) . . . . ?
Nd1 N2 C13 C14 37.6(9) . . . . ?
Nd1 N3 C4 C3 -43.0(10) . . . . ?
Nd1 N3 C5 C6 -41.8(9) . . . . ?
Nd1 N3 C15 C16 38.5(9) . . . . ?
Nd1 N4 C6 C5 -44.9(9) . . . . ?
Nd1 N4 C7 C8 -40.7(9) . . . . ?
Nd1 N4 C9 C10 41.3(9) . . . . ?
Nd1 N1 C1 C2 -38.6(10) . . . . ?
Nd1 N1 C8 C7 -44.9(10) . . . . ?
Nd1 N1 C11 C12 40.3(9) . . . . ?
O6A O6B C23 N11A 119(7) . . . . ?
O6A O6B C23 N11B -166(3) . . . . ?
O6A O6B C23 C21A -136(3) . . . . ?
O6A O6B C23 C24A 18(3) . . . . ?
O6A C23 C24A N11A 168(3) . . . . ?
O6A C23 C24A C24B 149(3) . . . . ?
O6A C24A C24B N11A 43(4) . . . . ?
O6B O6A C23 N11A -144(4) . . . . ?
O6B O6A C23 N11B 84(17) . . . . ?
O6B O6A C23 C21A 52(3) . . . . ?
O6B O6A C23 C24A -162(3) . . . . ?
O6B O6A C24A N11A 24(6) . . . . ?
O6B O6A C24A C23 32(5) . . . . ?
O6B O6A C24A C24B -13(8) . . . . ?
O6B C23 C24A O6A -14(3) . . . . ?
O6B C23 C24A N11A 154(2) . . . . ?
O6B C23 C24A C24B 135(3) . . . . ?
O7 C27A C27B N10A 179(3) . . . . ?
O7 C27A C27B N10B -166(4) . . . . ?
O7 C27A C28 N10A -178(4) . . . . ?
N2 C2 C1 N1 57.0(12) . . . . ?
N2 C3 C4 N3 57.1(11) . . . . ?
N2 C13 C14 O2 -20.0(13) . . . . ?
N2 C13 C14 N7 164.2(9) . . . . ?
N3 C5 C6 N4 59.8(11) . . . . ?
N3 C15 C16 O3 -29.5(13) . . . . ?
N3 C15 C16 N8 150.5(9) . . . . ?
N4 C7 C8 N1 59.4(11) . . . . ?
N4 C9 C10 O4 -36.0(12) . . . . ?
N4 C9 C10 N5 142.9(10) . . . . ?
N10A N10B C27A O7 178(3) . . . . ?
N10A N10B C27A C27B 161(6) . . . . ?
N10A N10B C27A C28 -2(3) . . . . ?
N10A N10B C27B O7 -117(17) . . . . ?
N10A N10B C27B C26 175(3) . . . . ?
N10A N10B C27B C27A -16(5) . . . . ?
N10A C27A C27B O7 -179(3) . . . . ?
N10A C27A C27B N10B 15(5) . . . . ?
N10B N10A C27A C27B -9(3) . . . . ?
N10B N10A C27A C28 178(3) . . . . ?
N10B N10A C27B O7 167(4) . . . . ?
N10B N10A C27B C26 -5(2) . . . . ?
N10B N10A C27B C27A 166(5) . . . . ?
N10B N10A C28 C27A -3(4) . . . . ?
N10B C26 C27B O7 -167(4) . . . . ?
N10B C26 C27B N10A 6(3) . . . . ?
N10B C27A C27B O7 166(4) . . . . ?
N10B C27A C27B N10A -15(5) . . . . ?
N10B C27A C28 N10A 2(3) . . . . ?
N11A N11B C21A C21B -148(6) . . . . ?
N11A N11B C21A C23 -8(6) . . . . ?
N11A N11B C21B C21A 145(7) . . . . ?
N11A N11B C22A C22B 93(7) . . . . ?
N11A N11B C22B C22A -74(6) . . . . ?
N11A N11B C23 O6A 141(16) . . . . ?
N11A N11B C23 O6B -145(3) . . . . ?
N11A N11B C23 C21A 176(3) . . . . ?
N11A N11B C23 C24A 31(3) . . . . ?
N11A C22A C22B N11B 40.5(16) . . . . ?
N11A C23 C24A O6A -168(3) . . . . ?
N11A C23 C24A C24B -20(3) . . . . ?
N11B N11A C22A C22B -81(6) . . . . ?
N11B N11A C22B C22A 91(6) . . . . ?
N11B N11A C23 O6A -169(4) . . . . ?
N11B N11A C23 O6B 99(7) . . . . ?
N11B N11A C23 C21A -3(2) . . . . ?
N11B N11A C23 C24A -152(3) . . . . ?
N11B N11A C24A O6A 36(3) . . . . ?
N11B N11A C24A C23 29(3) . . . . ?
N11B N11A C24A C24B -174(4) . . . . ?
N11B N11A C24B C24A 24(15) . . . . ?
N11B C21A C23 O6A 173(3) . . . . ?
N11B C21A C23 O6B -152(2) . . . . ?
N11B C21A C23 N11A 3(2) . . . . ?
N11B C21A C23 C24A 83(4) . . . . ?
N11B C22A C22B N11A -40.5(16) . . . . ?
N11B C23 C24A O6A 169(3) . . . . ?
N11B C23 C24A N11A -23(2) . . . . ?
N11B C23 C24A C24B -43(3) . . . . ?
C2 N2 C3 C4 -161.8(8) . . . . ?
C2 N2 C13 C14 158.2(8) . . . . ?
N1 C11 C12 O1 -30.3(13) . . . . ?
N1 C11 C12 N6 152.0(9) . . . . ?
C1 N1 C8 C7 79.0(10) . . . . ?
C1 N1 C11 C12 -80.1(10) . . . . ?
C3 N2 C2 C1 79.2(10) . . . . ?
C3 N2 C13 C14 -83.2(10) . . . . ?
C4 N3 C5 C6 -163.9(8) . . . . ?
C4 N3 C15 C16 159.3(8) . . . . ?
C5 N3 C4 C3 79.6(10) . . . . ?
C5 N3 C15 C16 -83.4(10) . . . . ?
C6 N4 C7 C8 -163.5(8) . . . . ?
C6 N4 C9 C10 160.9(8) . . . . ?
C7 N4 C6 C5 78.0(10) . . . . ?
C7 N4 C9 C10 -79.9(10) . . . . ?
C8 N1 C1 C2 -162.8(8) . . . . ?
C8 N1 C11 C12 160.3(9) . . . . ?
C9 N4 C6 C5 -161.5(8) . . . . ?
C9 N4 C7 C8 77.3(10) . . . . ?
C11 N1 C1 C2 78.2(10) . . . . ?
C11 N1 C8 C7 -160.8(9) . . . . ?
C13 N2 C2 C1 -160.8(9) . . . . ?
C13 N2 C3 C4 79.4(10) . . . . ?
C15 N3 C4 C3 -161.2(9) . . . . ?
C15 N3 C5 C6 77.2(10) . . . . ?
C18 N9 C17 O5 8.7(17) . . . . ?
C18 N9 C17 C20 -173.6(12) . . . . ?
C19 N9 C17 O5 -177.0(12) . . . . ?
C19 N9 C17 C20 0.6(19) . . . . ?
C21A N11B C22A N11A 160(4) . . . . ?
C21A N11B C22A C22B -107(7) . . . . ?
C21A N11B C22B N11A -179(4) . . . . ?
C21A N11B C22B C22A 107(6) . . . . ?
C21A N11B C23 O6A -36(16) . . . . ?
C21A N11B C23 O6B 38(3) . . . . ?
C21A N11B C23 N11A -176(3) . . . . ?
C21A N11B C23 C24A -145(3) . . . . ?
C21A C23 C24A O6A 105(4) . . . . ?
C21A C23 C24A N11A -87(4) . . . . ?
C21A C23 C24A C24B -106(4) . . . . ?
C21B N11B C21A C23 140(3) . . . . ?
C21B N11B C22A N11A -153(3) . . . . ?
C21B N11B C22A C22B -60(7) . . . . ?
C21B N11B C22B N11A -159(3) . . . . ?
C21B N11B C22B C22A 127(6) . . . . ?
C21B N11B C23 O6A -65(17) . . . . ?
C21B N11B C23 O6B 9(4) . . . . ?
C21B N11B C23 N11A 154(3) . . . . ?
C21B N11B C23 C21A -30(3) . . . . ?
C21B N11B C23 C24A -175(3) . . . . ?
C21B C21A C23 O6A -149(4) . . . . ?
C21B C21A C23 O6B -114(3) . . . . ?
C21B C21A C23 N11A 41(3) . . . . ?
C21B C21A C23 N11B 38(3) . . . . ?
C21B C21A C23 C24A 121(5) . . . . ?
C22A N11A N11B C21A -151(6) . . . . ?
C22A N11A N11B C21B 91(7) . . . . ?
C22A N11A N11B C22B 31(2) . . . . ?
C22A N11A N11B C23 -159(3) . . . . ?
C22A N11A C22B N11B -91(6) . . . . ?
C22A N11A C23 O6A -140(5) . . . . ?
C22A N11A C23 O6B 128(7) . . . . ?
C22A N11A C23 N11B 29(4) . . . . ?
C22A N11A C23 C21A 26(5) . . . . ?
C22A N11A C23 C24A -123(5) . . . . ?
C22A N11A C24A O6A 135(5) . . . . ?
C22A N11A C24A C23 127(5) . . . . ?
C22A N11A C24A C24B -75(5) . . . . ?
C22A N11A C24B C24A 132(4) . . . . ?
C22A N11B C21A C21B 73(5) . . . . ?
C22A N11B C21A C23 -146(4) . . . . ?
C22A N11B C21B C21A -137(4) . . . . ?
C22A N11B C22B N11A 74(6) . . . . ?
C22A N11B C23 O6A 117(16) . . . . ?
C22A N11B C23 O6B -169(3) . . . . ?
C22A N11B C23 N11A -23(4) . . . . ?
C22A N11B C23 C21A 153(4) . . . . ?
C22A N11B C23 C24A 8(4) . . . . ?
C22B N11A N11B C21A 178(6) . . . . ?
C22B N11A N11B C21B 60(7) . . . . ?
C22B N11A N11B C22A -31(2) . . . . ?
C22B N11A N11B C23 170(3) . . . . ?
C22B N11A C22A N11B 81(6) . . . . ?
C22B N11A C23 O6A 176(4) . . . . ?
C22B N11A C23 O6B 85(9) . . . . ?
C22B N11A C23 N11B -14(4) . . . . ?
C22B N11A C23 C21A -18(5) . . . . ?
C22B N11A C23 C24A -167(5) . . . . ?
C22B N11A C24A O6A 161(8) . . . . ?
C22B N11A C24A C23 153(9) . . . . ?
C22B N11A C24A C24B -49(9) . . . . ?
C22B N11A C24B C24A 163(4) . . . . ?
C22B N11B C21A C21B 29(5) . . . . ?
C22B N11B C21A C23 170(4) . . . . ?
C22B N11B C21B C21A -161(3) . . . . ?
C22B N11B C22A N11A -93(7) . . . . ?
C22B N11B C23 O6A 154(16) . . . . ?
C22B N11B C23 O6B -132(3) . . . . ?
C22B N11B C23 N11A 13(3) . . . . ?
C22B N11B C23 C21A -170(4) . . . . ?
C22B N11B C23 C24A 45(4) . . . . ?
C23 O6A C24A N11A -8.0(19) . . . . ?
C23 O6A C24A C24B -45(4) . . . . ?
C23 N11A N11B C21A 8(6) . . . . ?
C23 N11A N11B C21B -110(6) . . . . ?
C23 N11A N11B C22A 159(3) . . . . ?
C23 N11A N11B C22B -170(3) . . . . ?
C23 N11A C22A N11B -27(4) . . . . ?
C23 N11A C22A C22B -108(7) . . . . ?
C23 N11A C22B N11B 13(3) . . . . ?
C23 N11A C22B C22A 104(7) . . . . ?
C23 N11A C24A O6A 7.7(18) . . . . ?
C23 N11A C24A C24B 158(3) . . . . ?
C23 N11A C24B C24A -20(3) . . . . ?
C23 N11B C21A C21B -140(3) . . . . ?
C23 N11B C21B C21A 46(3) . . . . ?
C23 N11B C22A N11A 24(4) . . . . ?
C23 N11B C22A C22B 117(5) . . . . ?
C23 N11B C22B N11A -14(4) . . . . ?
C23 N11B C22B C22A -87(7) . . . . ?
C23 C21A C21B N11B -26.6(18) . . . . ?
C23 C24A C24B N11A 15(2) . . . . ?
C24A O6A O6B C23 -32(5) . . . . ?
C24A O6A C23 O6B 162(3) . . . . ?
C24A O6A C23 N11A 18(4) . . . . ?
C24A O6A C23 N11B -114(16) . . . . ?
C24A O6A C23 C21A -146(2) . . . . ?
C24A N11A N11B C21A -19(8) . . . . ?
C24A N11A N11B C21B -138(6) . . . . ?
C24A N11A N11B C22A 132(4) . . . . ?
C24A N11A N11B C22B 162(4) . . . . ?
C24A N11A N11B C23 -28(2) . . . . ?
C24A N11A C22A N11B -117(5) . . . . ?
C24A N11A C22A C22B 162(5) . . . . ?
C24A N11A C22B N11B -131(9) . . . . ?
C24A N11A C22B C22A -41(11) . . . . ?
C24A N11A C23 O6A -17(4) . . . . ?
C24A N11A C23 O6B -109(7) . . . . ?
C24A N11A C23 N11B 152(3) . . . . ?
C24A N11A C23 C21A 149(2) . . . . ?
C24B N11A N11B C21A -39(19) . . . . ?
C24B N11A N11B C21B -158(12) . . . . ?
C24B N11A N11B C22A 112(15) . . . . ?
C24B N11A N11B C22B 142(15) . . . . ?
C24B N11A N11B C23 -48(14) . . . . ?
C24B N11A C22A N11B -167(4) . . . . ?
C24B N11A C22A C22B 112(6) . . . . ?
C24B N11A C22B N11B -171(4) . . . . ?
C24B N11A C22B C22A -80(7) . . . . ?
C24B N11A C23 O6A 0(5) . . . . ?
C24B N11A C23 O6B -91(7) . . . . ?
C24B N11A C23 N11B 170(4) . . . . ?
C24B N11A C23 C21A 167(3) . . . . ?
C24B N11A C23 C24A 18(3) . . . . ?
C24B N11A C24A O6A -150(3) . . . . ?
C24B N11A C24A C23 -158(3) . . . . ?
C25 N10A N10B C27A -179(3) . . . . ?
C25 N10A N10B C27B -171(3) . . . . ?
C25 N10A C27A N10B 2(4) . . . . ?
C25 N10A C27A C27B -7(6) . . . . ?
C25 N10A C27A C28 -180(6) . . . . ?
C25 N10A C27B O7 177(2) . . . . ?
C25 N10A C27B N10B 10(3) . . . . ?
C25 N10A C27B C26 5(4) . . . . ?
C25 N10A C27B C27A 175(4) . . . . ?
C25 N10A C28 C27A 180(6) . . . . ?
C25 N10B C26 C27B -166(4) . . . . ?
C25 N10B C27A O7 176(2) . . . . ?
C25 N10B C27A N10A -1(3) . . . . ?
C25 N10B C27A C27B 160(6) . . . . ?
C25 N10B C27A C28 -3(3) . . . . ?
C25 N10B C27B O7 -129(15) . . . . ?
C25 N10B C27B N10A -12(4) . . . . ?
C25 N10B C27B C26 162(5) . . . . ?
C25 N10B C27B C27A -28(8) . . . . ?
C26 N10B C25 N10A 172(3) . . . . ?
C26 N10B C27A O7 5(3) . . . . ?
C26 N10B C27A N10A -173(3) . . . . ?
C26 N10B C27A C27B -11(5) . . . . ?
C26 N10B C27A C28 -174.6(19) . . . . ?
C26 N10B C27B O7 69(17) . . . . ?
C26 N10B C27B N10A -175(3) . . . . ?
C26 N10B C27B C27A 170(5) . . . . ?
C27A O7 C27B N10A -1(3) . . . . ?
C27A O7 C27B N10B 109(18) . . . . ?
C27A O7 C27B C26 171(4) . . . . ?
C27A N10A N10B C25 179(3) . . . . ?
C27A N10A N10B C27B 8(3) . . . . ?
C27A N10A C25 N10B -2(4) . . . . ?
C27A N10A C27B O7 1(3) . . . . ?
C27A N10A C27B N10B -166(5) . . . . ?
C27A N10A C27B C26 -171(4) . . . . ?
C27A N10B C25 N10A 1(3) . . . . ?
C27A N10B C26 C27B 5(2) . . . . ?
C27A N10B C27B O7 -101(18) . . . . ?
C27A N10B C27B N10A 16(5) . . . . ?
C27A N10B C27B C26 -170(5) . . . . ?
C27B O7 C27A N10B -8(2) . . . . ?
C27B O7 C27A C28 171(5) . . . . ?
C27B N10A N10B C25 171(3) . . . . ?
C27B N10A N10B C27A -8(3) . . . . ?
C27B N10A C25 N10B -6.0(19) . . . . ?
C27B N10A C27A N10B 9(3) . . . . ?
C27B N10A C27A C28 -172(4) . . . . ?
C27B N10A C28 C27A 4.0(19) . . . . ?
C27B N10B C25 N10A 14(5) . . . . ?
C27B N10B C27A O7 16(5) . . . . ?
C27B N10B C27A N10A -161(6) . . . . ?
C27B N10B C27A C28 -163(6) . . . . ?
C27B C27A C28 N10A -13(6) . . . . ?
C28 N10A N10B C25 -178(6) . . . . ?
C28 N10A N10B C27A 3(5) . . . . ?
C28 N10A N10B C27B 11(6) . . . . ?
C28 N10A C25 N10B 178(6) . . . . ?
C28 N10A C27A N10B -178(3) . . . . ?
C28 N10A C27A C27B 172(4) . . . . ?
C28 N10A C27B O7 -6(4) . . . . ?
C28 N10A C27B N10B -173(4) . . . . ?
C28 N10A C27B C26 -178(2) . . . . ?
C28 N10A C27B C27A -8(4) . . . . ?
C28 C27A C27B O7 -168(6) . . . . ?
C28 C27A C27B N10A 11(5) . . . . ?
C28 C27A C27B N10B 26(9) . . . . ?

_shelx_res_file                  
;
TITL NMS25_9_NdDOTAMDMA_a.res in P2(1)
 nms25_9_nddotamdma_a.res created by SHELXL-2016/4 at 12:55:34 on 02-Jun-2025
REM Old TITL NMS25_9_NdDOTAMDMA in P2(1)
REM SHELXT solution in P2(1): R1 0.091, Rweak 0.032, Alpha 0.015
REM <I/s> 2.242 for 7 systematic absences, Orientation as input
REM Formula found by SHELXT: C24 Cl3 N8 Nd O10
REM LIST 6
CELL 0.71073 12.3671 13.1787 13.7529 90 110.11 90
ZERR 2 0.0008 0.001 0.0009 0 0.002 0
LATT -1
SYMM -X,0.5+Y,-Z
SFAC C H Cl N Nd O
UNIT 56 82 6 22 2 16
DFIX 1 H5b N5

L.S. 10
PLAN  10
TEMP 0
CONF
LIST 4
BOND
MORE -1
BOND $H
fmap 2
acta
TWIN -1 0 0 0 -1 0 0 0 -1 2
OMIT -1 1 1
OMIT 0 2 0
REM <olex2.extras>
REM <HklSrc "%.\\NMS25_9_NdDOTAMDMA_a.hkl">
REM </olex2.extras>

WGHT    0.084500    3.023100
BASF   0.51768
FVAR       0.55194
ND1   5    0.637907    0.589381    0.379793    11.00000    0.02259    0.02175 =
         0.02173   -0.00017    0.00943    0.00037
CL1   3    0.233958    0.508166    0.548913    11.00000    0.03022    0.02347 =
         0.03314    0.00556    0.01133    0.00120
CL2   3    0.734187    0.606389    0.922889    11.00000    0.04108    0.09567 =
         0.03279   -0.01961    0.01713    0.00276
CL3   3    0.909986    0.309767    0.734146    11.00000    0.02990    0.03179 =
         0.06138   -0.00986    0.01707   -0.00139
O1    6    0.798196    0.507907    0.346907    11.00000    0.03357    0.02272 =
         0.03497   -0.00162    0.01714   -0.00226
O2    6    0.535019    0.584633    0.191880    11.00000    0.03381    0.02534 =
         0.02711    0.00916    0.01189   -0.00141
O3    6    0.449005    0.579583    0.396357    11.00000    0.03032    0.02996 =
         0.03161    0.00209    0.01353    0.00265
O4    6    0.706171    0.506807    0.548346    11.00000    0.03991    0.02419 =
         0.02608   -0.00265    0.01410    0.00677
O5    6    0.584777    0.416466    0.341158    11.00000    0.02983    0.02267 =
         0.03332    0.00246    0.01338   -0.00019
O6A   6    0.966486    0.345050    0.221514    10.50000    0.10193    0.07739 =
         0.03208   -0.00346   -0.01827    0.04495
O6B   6    0.907012    0.310458    0.234819    10.50000    0.07685    0.03428 =
         0.02776    0.00909    0.01379    0.01590
O7    6    0.317328    0.505244    0.930516    11.00000    0.05197    0.06181 =
         0.04605   -0.01329    0.00753   -0.00677
O8    6    0.965121    0.608642    0.128719    11.00000    0.10871    0.12577 =
         0.10355   -0.03410   -0.00202    0.03256
N2    4    0.718178    0.714994    0.265893    11.00000    0.01888    0.03315 =
         0.02009   -0.00079    0.00383   -0.00549
N3    4    0.507803    0.755953    0.321058    11.00000    0.02151    0.01948 =
         0.02942    0.00241    0.01066   -0.00273
N4    4    0.639376    0.707827    0.543011    11.00000    0.03051    0.02898 =
         0.02400    0.00269    0.01290    0.00393
N5    4    0.744983    0.501599    0.720997    11.00000    0.03021    0.02584 =
         0.03089   -0.00091    0.01287   -0.00030
N6    4    0.983848    0.466450    0.389266    11.00000    0.02154    0.04000 =
         0.03489   -0.00287    0.00489    0.00773
AFIX  93
H6A   2    0.970101    0.427290    0.336359    11.00000   -1.20000
H6B   2    1.053143    0.473542    0.431672    11.00000   -1.20000
AFIX   0
N7    4    0.540764    0.582221    0.029169    11.00000    0.03676    0.03063 =
         0.02590    0.00405    0.01237   -0.00297
AFIX  93
H7A   2    0.478445    0.547052    0.007574    11.00000   -1.20000
H7B   2    0.574891    0.599619   -0.013213    11.00000   -1.20000
AFIX   0
N8    4    0.267601    0.631990    0.362893    11.00000    0.02226    0.02413 =
         0.04204    0.00284    0.01523    0.00478
N9    4    0.561856    0.270845    0.251337    11.00000    0.06872    0.03972 =
         0.04258   -0.00439    0.01085    0.01869

N10A  4    0.149743    0.530202    0.970082    10.50000    0.06776    0.11334 =
         0.05150   -0.01960    0.02883    0.01186
N10B  4    0.137795    0.537826    0.879183    10.50000    0.02889    0.02241 =
         0.08454   -0.00132    0.01670   -0.01056
N11A  4    0.898713    0.312309    0.055895    10.50000    0.07297
N11B  4    0.826432    0.332369    0.064615    10.50000    0.02527
C2    1    0.843502    0.732407    0.314719    11.00000    0.03009    0.02417 =
         0.03123    0.00174    0.01033    0.00116
AFIX  23
H2A   2    0.865095    0.790951    0.282730    11.00000   -1.20000
H2B   2    0.884522    0.674051    0.301950    11.00000   -1.20000
AFIX   0
N1    4    0.847869    0.665932    0.487602    11.00000    0.01764    0.02036 =
         0.03503   -0.00375    0.00850    0.00395
C1    1    0.879747    0.749894    0.429983    11.00000    0.02254    0.02718 =
         0.03557   -0.00959    0.00677   -0.00213
AFIX  23
H1A   2    0.962600    0.759004    0.457515    11.00000   -1.20000
H1B   2    0.844656    0.812226    0.442130    11.00000   -1.20000
AFIX   0
C3    1    0.658675    0.815531    0.251722    11.00000    0.03069    0.02216 =
         0.03240    0.00114    0.01388    0.00437
AFIX  23
H3A   2    0.668773    0.849567    0.192892    11.00000   -1.20000
H3B   2    0.695603    0.856802    0.312517    11.00000   -1.20000
AFIX   0
C4    1    0.532209    0.809655    0.234703    11.00000    0.03113    0.02958 =
         0.03217    0.00946    0.01629   -0.00064
AFIX  23
H4A   2    0.500991    0.877841    0.228288    11.00000   -1.20000
H4B   2    0.493532    0.774284    0.170218    11.00000   -1.20000
AFIX   0
C5    1    0.529552    0.831500    0.408740    11.00000    0.02599    0.02405 =
         0.02708   -0.00201    0.00873    0.00325
AFIX  23
H5C   2    0.466487    0.879718    0.391226    11.00000   -1.20000
H5D   2    0.599509    0.868881    0.416160    11.00000   -1.20000
AFIX   0
C6    1    0.541298    0.781488    0.511898    11.00000    0.02746    0.03174 =
         0.02880    0.00098    0.01334    0.00683
AFIX  23
H6C   2    0.554153    0.833203    0.564872    11.00000   -1.20000
H6D   2    0.470430    0.746254    0.505911    11.00000   -1.20000
AFIX   0
C7    1    0.748350    0.765187    0.585619    11.00000    0.03579    0.03019 =
         0.01998   -0.00093    0.00740    0.00377
AFIX  23
H7C   2    0.756467    0.788652    0.654627    11.00000   -1.20000
H7D   2    0.744598    0.824474    0.542782    11.00000   -1.20000
AFIX   0
C8    1    0.854153    0.703077    0.591168    11.00000    0.02984    0.03286 =
         0.02157   -0.00840    0.00850    0.00416
AFIX  23
H8C   2    0.922523    0.744571    0.620084    11.00000   -1.20000
H8D   2    0.860648    0.645605    0.636898    11.00000   -1.20000
AFIX   0
C9    1    0.624471    0.638319    0.621496    11.00000    0.02676    0.03133 =
         0.02443    0.00358    0.00899    0.00320
AFIX  23
H9A   2    0.543797    0.620449    0.602936    11.00000   -1.20000
H9B   2    0.648291    0.672043    0.688238    11.00000   -1.20000
AFIX   0
C10   1    0.695749    0.542247    0.629205    11.00000    0.02319    0.02626 =
         0.02981   -0.00374    0.00659    0.00241
C11   1    0.930173    0.578926    0.502066    11.00000    0.03310    0.02353 =
         0.02863    0.00128    0.01108    0.01162
AFIX  23
H11A  2    0.927699    0.537167    0.559344    11.00000   -1.20000
H11B  2    1.007861    0.604981    0.519172    11.00000   -1.20000
AFIX   0
C12   1    0.900425    0.514609    0.405036    11.00000    0.02560    0.02135 =
         0.02337   -0.00118    0.00658    0.00196
C13   1    0.696250    0.664249    0.163430    11.00000    0.02987    0.03266 =
         0.02840   -0.00594    0.01186    0.00443
AFIX  23
H13A  2    0.696103    0.714843    0.112158    11.00000   -1.20000
H13B  2    0.757807    0.616514    0.169037    11.00000   -1.20000
AFIX   0
C14   1    0.584776    0.609963    0.129045    11.00000    0.02644    0.01991 =
         0.02849   -0.00158    0.00575   -0.00424
C15   1    0.386057    0.722520    0.285314    11.00000    0.02652    0.02680 =
         0.03697    0.01145    0.01316    0.00488
AFIX  23
H15A  2    0.363618    0.699013    0.214281    11.00000   -1.20000
H15B  2    0.337003    0.779301    0.287421    11.00000   -1.20000
AFIX   0
C16   1    0.370303    0.637831    0.353501    11.00000    0.02864    0.02090 =
         0.02470   -0.00062    0.00518    0.00170
C17   1    0.620650    0.329409    0.330528    11.00000    0.04064    0.04228 =
         0.03032    0.00164    0.01662   -0.00411
C18   1    0.464178    0.320797    0.171257    11.00000    0.06932    0.05447 =
         0.05425   -0.00616    0.01153    0.01116
AFIX 137
H18A  2    0.458807    0.390098    0.190620    11.00000   -1.50000
H18B  2    0.394030    0.285884    0.165209    11.00000   -1.50000
H18C  2    0.476343    0.318808    0.106001    11.00000   -1.50000
AFIX   0
C19   1    0.590956    0.168990    0.233422    11.00000    0.06618    0.04650 =
         0.03709   -0.00795    0.01239    0.01279
AFIX 137
H19A  2    0.524640    0.126206    0.220397    11.00000   -1.50000
H19B  2    0.651909    0.144781    0.293319    11.00000   -1.50000
H19C  2    0.615817    0.167739    0.174547    11.00000   -1.50000
AFIX   0
C20   1    0.728945    0.288584    0.410099    11.00000    0.03528    0.03270 =
         0.03622    0.00874    0.00676    0.00545
AFIX 137
H20A  2    0.790013    0.288494    0.381934    11.00000   -1.50000
H20B  2    0.715633    0.220568    0.428305    11.00000   -1.50000
H20C  2    0.750146    0.330693    0.470726    11.00000   -1.50000
AFIX   0

C21A  1    0.761930    0.369400    0.122246    10.50000    0.07119    0.09131 =
         0.03443    0.02148    0.02273    0.02470
[truncated: 353,353 more chars]
